# Supplementary material for: The NuRD complex cooperates with SALL4 to orchestrate reprogramming
Source: Nat Commun. 2023 May 18;14:2846. doi: 10.1038/s41467-023-38543-0 (PMC10199099; doi:10.1038/s41467-023-38543-0)
Supplement: Supplementary file 4 — Supplementary Data 1 [file 41467_2023_38543_MOESM4_ESM.xlsx]

## Sheet: Sheet1
	1μM			5μM
	Repeat1	Repeat2	Repeat3	Repeat1	Repeat2	Repeat3
DMSO	85	93	88	75	78	91
A66	24	34	64	67	61	97
Antrapurol	68	75	57	70	70	110
Quercetin	60	52	66	133	110	112
BMS794833	54	94	59	36	37	29
AG18	74	87	82	95	99	84
NVP-BVU972	50	48	54	47	47	54
CEP-32496	41	57	50	73	80	55
PHT-427	47	44	42	64	76	65
Fruquintinib;HMPL-013	69	68	78	87	115	67
BMS-777607	51	87	47	16	10	25
Amstat	73	73	76	80	78	86
Duvelisib (IPI-145, INK1197)	58	81	78	85	86	56
CNX-774	64	84	66	5	4	x
AZD1208	53	73	53	88	78	75
Icotinib	56	64	58	53	61	83
GLPG0634 analogue	60	78	53	38	22	22
Filgotinib (GLPG0634)	16	25	22	12	7	2
DMH1	35	55	60	55	79	80
Oclacitinib	13	9	14	7	13	19
Benzyladenine	55	84	74	83	104	45
BYL-719(Alpelisib)	46	79	73	83	64	43
PI3K-IN-2	17	30	56	21	19	9
SKLB1002	32	19	12	9	11	5
Thiazovivin	27	64	61	49	59	44
GSK2334470	15	25	52	33	37	25
Edoxaban Tosylate Monohydrate	82	59	81	91	100	101
RN486	10	22	21	x	x	x
Wnt-C59	82	72	71	43	55	82
LGK-974	82	90	68	77	35	57
Tubastatin A BASE	86	85	96	80	87	89
PF-4708671	100	74	103	38	4	15
Lee011	37	44	58	68	64	53
Taladegib (LY2940680)	27	53	97	72	71	88
GDC-0032	32	70	93	40	60	51
ML167	40	55	57	31	54	22
Sennoside B	89	65	64	65	49	78
Y-27632 2HCl	77	106	122	79	86	87
CAY10683 (SantacruzaMate A)	76	113	105	109	80	90
UNC2250	x	x	x	x	x	x
UNC2881	2	7	4	x	x	x
Vorinostat (SAHA, MK0683)	x	x	x	x	x	x
BET bromodomain inhibitor	x	x	x	x	x	x
SB202190 (FHPI)	34	66	20	9	2	1
SB203580	23	20	19	31	14	16
PD 169316	20	4	19	35	29	20
AG-1478	96	110	96	81	75	85
AG-1517;PD153035 HCl	83	74	73	34	34	30
BLU9931	x	x	x	x	x	x
NU7026	61	95	67	3	5	0
LY294002	46	69	98	27	31	36
LY 303511	75	58	90	30	32	13
SGC0946	133	163	208	189	197	185
Perifosine (KRX-0401)	105	75	105	135	167	147
Everolimus (RAD001)	92	77	82	43	39	24
EPZ011989	34	30	50	38	56	54
TH588	7	3	1	x	x	x
HTH-01-015	3	4	3	x	x	x
GSK2801	58	81	75	50	56	65
UNC0379	10	12	12	x	x	x
Temsirolimus (CCI-779, NSC 683864)	14	26	48	57	63	27
LDN-214117	24	16	17	x	x	x
PFI-2	96	120	91	66	92	100
BQU57	102	70	78	100	100	88
PD 98059	98	89	86	144	108	99
Asiaticoside	41	57	65	68	60	69
Bucladesine	60	64	49	76	68	61
Sodium Phenylbutyrate	51	72	67	65	56	85
HMN214	x	x	x	x	x	x
TBB(NSC 231634)	69	61	81	107	115	70
2-Methoxyphenothiazine	62	55	53	71	60	34
Myricetrin	90	61	88	68	87	87
Erlotinib hydrochloride	45	67	50	35	19	25
	1μM			5μM
	Repeat1	Repeat2	Repeat3	Repeat1	Repeat2	Repeat3
DMSO	52	59	49	52	59	49
Erlotinib	38	40	69	36	42	42
PD153035	34	59	69	25	39	28
Adenosine 5'-monophosphate monohydrate	45	59	39	85	66	88
Gefitinib (ZD1839)	36	54	40	16	17	24
Loganin	46	56	57	67	83	35
IC261	x	x	x	x	x	x
Roscovitine (CYC202,Seliciclib)	26	54	51	21	27	16
Bikinin	31	45	51	66	45	46
Bohemine	29	58	37	35	27	19
Lomeguatrib	45	36	78	52	52	35
ZM 323881 HCl	51	98	63	118	57	53
Cardamoni	29	24	22	x	x	x
TAS-301	77	60	60	31	35	35
Semaxanib (SU5416)	10	15	7	7	4	2
CL-387785 (EKI-785)	55	10	18	6	0	0
NSC 42834	36	61	33	48	51	31
BAY 11-7082	34	40	64	12	14	14
Bay 11-7085	56	57	83	97	97	86
PQ401	41	30	29	37	37	41
Tranylcypromine (2-PCPA) HCl	117	126	78	152	123	143
Nicotinamide-N-oxide	56	62	53	86	80	90
JIB-04 (NSC 693627)(E)	10	10	14	x	x	x
Amiloride HCl	76	71	78	90	87	83
WHI-P131	36	61	39	41	54	56
CPI-203	x	x	x	x	x	x
AMI-1	70	80	66	73	76	68
Semaxinib(SU 5416)	8	21	22	12	18	16
Saikosaponin A	73	87	60	3	1	0
ZM 336372	58	67	72	38	48	33
Sodium Aescinate	89	105	100	82	112	64
WHI-P154	51	87	47	19	25	20
WHI-P180	91	72	62	34	34	17
Gliclazide	39	55	65	68	63	64
PD184352 (CI-1040)	x	x	x	x	x	x
NG-52	65	53	67	35	33	33
Purvalanol A	x	x	x	x	x	x
WHI-P258	63	78	78	58	58	87
Fludarabine	60	64	79	79	65	59
SRPIN340	66	86	55	81	48	59
PD173074	x	x	x	x	x	x
ANA-12	38	33	51	30	32	35
Imatinib Mesylate (STI571)	54	65	44	33	46	46
1NM-PP1	95	46	72	30	23	43
FG-2216	76	87	70	104	47	74
KI8751	14	20	13	x	x	x
Tandutinib (MLN518)	52	62	67	64	45	25
2-Methoxy-1,4-naphthoquinone	x	x	x	x	x	x
Dacogen	x	x	x	x	x	x
Histone Deacetylase Inhibitor III	x	x	x	x	x	x
CHIR-99021	14	43	28	20	28	24
CHIR-98014	x	x	x	x	x	x
Molsidomine	58	79	106	97	103	110
Pelitinib (EKB-569)	0	0	0	x	x	x
PD-173955	x	x	x	x	x	x
AICAR (Acadesine)	103	80	90	44	87	61
RPI-1	62	56	88	77	65	67
Indazole	58	60	70	66	70	72
FH1(BRD-K4477)	74	69	92	85	67	74
SB216763	40	60	53	16	19	12
XAV939	99	74	77	63	83	66
Sorafenib	27	26	25	0	0	0
CCG-1423	88	109	101	99	67	108
Cediranib (AZD2171)	x	x	x	x	x	x
Canertinib 2HCl	4	3	0	x	x	x
OAC1	50	60	67	44	49	51
TG003	42	77	50	60	51	34
SB 431542	48	34	65	48	67	33
D 4476	52	41	43	49	43	35
Dasatinib	0	0	0	0	0	1
L-779,450	18	20	20	61	39	24
Dynasore	26	48	49	59	23	11
SANT-1	57	30	30	23	51	40
SC 79	36	55	49	48	63	62
Inauhzin	26	44	61	27	49	28
	1μM			5μM
	Repeat1	Repeat2	Repeat3	Repeat1	Repeat2	Repeat3
DMSO	96	74	103	93	95	109
FLI-06	x	x	x	x	x	x
Monocrotaline	42	105	131	108	136	86
Aminophylline	49	95	77	92	101	66
Axitinib	x	x	x	x	x	x
Mylosar	x	2	3	x	x	x
Triflusal	83	93	58	105	122	99
MHY1485	41	42	48	43	37	39
C646	44	58	44	33	52	65
Fangchinoline	55	56	61	x	x	x
Mdivi 1	97	92	67	65	70	108
Auranofin	64	76	69	122	98	75
Sunitinib Malate	51	61	88	70	74	65
Glucosamine	71	86	75	123	110	79
PJ34 HCl	79	44	66	55	17	20
AS601245	46	24	36	9	10	1
Honokiol	66	60	71	66	61	72
SC-514	64	73	87	82	102	115
SB525334	69	77	75	9	4	12
Cryptotanshinone	30	31	47	18	15	10
NVP 231	x	x	x	x	x	x
2-Methoxyestradiol	x	x	x	x	x	x
Rivaroxaban	110	95	71	85	118	109
Zebularine	84	100	80	126	97	70
IC-87114 (IC87114)	82	91	106	79	82	99
PIK75	x	x	x	x	x	x
PIK-75	x	x	x	x	x	x
Bosutinib (SKI-606)	2	5	5	x	x	x
7,8-Dihydroxyflavone	21	23	16	x	x	x
Lapatinib	117	125	110	109	94	54
Lapatinib ditosylate	94	118	91	74	89	105
Methyl Vanillate	100	102	78	91	79	82
LY-364947	97	112	105	55	55	76
Panobinostat (LBH589)	x	x	x	x	x	x
LAQ824 (Dacinostat)	x	x	x	x	x	x
SB590885	60	79	64	71	74	67
Belinostat (PXD101)	x	x	x	x	x	x
Lenvatinib (E7080)	x	x	x	x	x	x
ML 161	93	99	107	96	94	120
Vinpocetine	73	68	71	84	95	87
Kobe0065	66	76	86	60	75	64
SMI-4a	78	76	90	83	70	61
PFK-015	86	85	100	18	20	20
Afatinib (BIBW2992)	x	x	x	x	x	x
Vandetanib (ZD6474)	87	107	108	7	5	1
Pazopanib	118	123	125	23	16	8
Genistein	62	46	62	6	6	6
GW788388	128	117	111	90	95	118
Motesanib	106	107	88	83	82	66
Kobe2602	53	77	76	86	75	73
Pyridone 6	0	0	0	x	x	x
Curcumin	58	88	63	83	77	50
Asiatic acid	86	103	103	133	109	124
MK0752	121	132	137	115	122	123
Kartogenin	120	97	145	98	145	122
Tivozanib (AV-951)	15	24	5	12	x	x
Sorafenib tosylate	16	16	11	0	0	0
NVP-ADW742	x	x	x	x	x	x
	1μM			5μM
	Repeat1	Repeat2	Repeat3	Repeat1	Repeat2	Repeat3
Ellagic acid	37	60	86	112	101	104
Bengenin	70	49	66	82	69	52
Taxifolin (Dihydroquercetin)	59	40	57	67	84	75
Pinocembrin	63	55	79	50	72	69
Chrysophanic Acid	76	98	65	78	91	83
RG108	82	73	76	81	81	105
Purmorphamine	x	x	x	x	x	x
Daphnetin	81	57	67	67	76	48
AZD2858	x	x	x	x	x	x
AR-A014418	64	64	62	59	63	50
Curcumol	67	74	58	64	110	43
Forsythin	89	102	63	87	103	76
SBC-115076	82	71	63	111	103	77
Luteolin	73	73	75	42	31	60
TCS PIM-1 1	74	71	73	100	84	103
Eltrombopag	38	68	59	30	47	35
AEE788	1	11	12	x	x	x
GANT61	43	63	52	24	51	38
Resveratrol	45	100	66	66	74	87
S3I-201;NSC 74859	64	111	72	98	84	90
Lonidamine	61	93	69	83	112	103
Thalidomide	66	92	100	101	86	110
Apixaban	60	83	98	87	90	108
Chloroquine diphosphate	72	83	48	42	41	125
Niclosamide	x	x	x	x	x	x
Acetylsalicylic acid	102	96	104	89	86	75
IRAK-1/4 Inhibitor	93	66	83	54	47	42
Isoprenaline HCl	73	105	97	106	88	71
3-Methyladenine (3-MA)	68	107	115	81	77	72
BML-277	139	80	96	108	100	99
KX1-004	79	95	86	71	62	54
Hesperetin	50	46	46	52	40	43
Diosmetin	35	23	33	33	4	26
CID755673	43	54	43	35	51	54
Dequalinium chloride	x	x	x	x	x	x
Ginsenoside Rg2	45	66	56	65	70	74
CaMKP Inhibitor	48	42	44	63	54	65
Magnolol	43	47	62	36	35	44
Fisetin	18	40	33	47	72	55
Salinomycin	x	x	x	x	x	x
Rapamycin (Sirolimus)	31	31	34	32	20	34
Pirfenidone	65	83	46	54	46	62
Tofacitinib (CP-690550) Citrate	11	5	16	3	4	8
Sodium salicylate	83	79	58	65	51	75
Lupeol	59	67	72	42	40	42
Suloctidil	20	17	18	x	x	x
ISRIB	76	39	x	73	77	76
Andrographolide	4	19	6	x	x	x
CHIR98014	x	x	x	x	x	x
Sunitinib	x	x	x	x	x	x
Sanguinarine chloride	x	x	x	x	x	x
Palbociclib	9	7	x	x	x	x
Urea	50	64	88	79	68	80
2,3-Butanedione 2-Monoxime	68	57	76	49	72	77
Miltefosine	53	39	103	84	71	82
BMS-265246	x	x	x	x	x	x
Losmapimod (GW856553X)	10	18	7	18	18	11
Theophylline	72	93	76	74	111	56
PH797804	6	14	5	0	7	5
ZM 39923 HCl	72	96	67	47	59	59
ZCL 278	92	83	77	104	81	72
C7280948	70	69	81	80	65	82
KU55933	66	48	61	5	5	26
Vitamin E	47	63	81	28	35	29
PIK-93	30	67	57	x	x	x
Theophylline monohydrate	87	65	102	72	94	56
Sulfasalazine	90	59	60	73	88	50
OAC2	51	76	81	82	69	72
AZD5438	x	x	x	x	x	x
6-Aminocaproic acid	87	95	76	72	72	54
LY2090314	6	4	2	3	2	3
Binimetinib (MEK162, ARRY-162, ARRY-438162)	43	61	36	0	0	1
DMSO	69	48	85	88	90	76
	1μM			5μM
	Repeat1	Repeat2	Repeat3	Repeat1	Repeat2	Repeat3
A77-01	6	2	8	0	5	2
Sinomenine HCl	19	39	37	23	28	29
Lithium citrate tribasic tetrahydrate	17	24	19	26	35	20
Carvedilol phosphate	18	23	26	14	22	20
Lidocaine Hydrochloride hydrate	35	26	23	31	42	22
Adenosine 5'-monophosphate	7	40	28	38	33	49
AZD1080	6	8	13	x	x	x
Schizandrin B	11	24	30	27	17	26
Acetylcysteine	27	19	18	17	28	18
Chloropyramine HCl	29	35	24	21	36	24
Dimethyl fumarate	19	36	26	9	12	7
SD-208	6	16	12	13	4	6
CID-2011756	37	47	32	51	55	25
LH-846	32	34	30	32	50	21
VX-680 (Tozasertib, MK-0457)	x	x	x	x	x	x
Nilotinib (AMN-107)	15	8	7	18	9	5
AS-605240	8	20	15	8	16	3
Brivanib Alaninate (BMS-582664)	28	36	44	37	53	21
2-NP	6	40	25	22	40	37
Pyridoxine	4	15	28	30	55	25
Aminopar	22	28	31	34	22	37
Nintedanib (BIBF 1120)	x	x	x	x	x	x
Picropodophyllin (PPP)	x	x	x	x	x	x
TGX-221	22	15	15	13	10	15
JW55	16	28	11	17	11	14
6-BIO	x	x	x	x	x	x
Crenolanib (CP-868596)	x	x	x	x	x	x
TG100-115	21	22	23	25	27	13
PIK-90	12	8	21	21	12	12
Amlexanox	45	25	25	43	27	15
IWP-2	49	31	36	37	45	27
ZM306416	28	22	24	24	16	31
SB-505124	0	0	0	x	x	x
Neratinib(HKI-272)	x	x	x	x	x	x
Indole-3-carbinol	x	x	x	x	x	x
LY2109761	8	21	15	20	21	20
Galunisertib (LY2157299)	5	3	10	2	1	2
BX912	x	x	x	x	x	x
BX795	x	x	x	x	x	x
ML141	10	5	12	10	15	14
Plinabulin (NPI-2358)	x	x	x	x	x	x
BMS 599626	38	53	34	32	37	32
PF 431396	x	x	x	x	x	x
PF-562271	x	x	x	x	x	x
PHA-793887	x	x	x	x	x	x
Barasertib (AZD1152-HQPA)	x	x	x	x	x	x
Mocetinostat (MGCD0103)	x	x	x	x	x	x
OSI 930	2	6	4	x	x	x
SKF-86002	7	4	2	11	11	10
Carvedilol	15	14	27	16	8	10
Cordycepin	19	18	13	11	23	x
Osu-03012	16	14	14	x	x	x
Chidamide	x	x	x	x	x	x
VX-702	0	10	7	8	5	9
GHF-5074	14	21	19	31	22	19
JSH-23	x	2	x	x	x	x
Lovastatin	x	x	x	x	x	x
Regorafenib (BAY 73-4506)	1	1	0	x	x	x
TAE226 (NVP-TAE226)	x	x	x	x	x	x
ALK inhibitor 2	x	x	x	x	x	x
TAE684 (NVP-TAE684)	x	x	x	x	x	x
Olaparib (AZD2281, Ku-0059436)	x	x	x	x	x	x
GNF-2	13	22	29	18	10	16
GNF-5	23	23	22	15	17	12
Dinaciclib (SCH727965)	x	x	x	x	x	x
Ginsenoside Rh2	11	28	8	17	21	x
PCI-24781 (Abexinostat)	x	x	x	x	x	x
RGB-286638 free base	x	x	x	x	x	x
Masitinib (AB1010)	x	20	16	9	9	13
Linifanib (ABT-869)	x	9	25	x	x	x
Notoginsenoside R1	27	18	41	31	29	16
Roxadustat (FG-4592)	12	23	29	17	23	19
Apatinib	9	6	9	6	8	3
Pseudolaric Acid B	x	x	x	x	x	x
Danusertib (PHA-739358)	x	x	x	x	x	x
Isx 9	12	34	9	2	8	5
Phenformin HCl	14	35	29	16	33	16
WH-4-023	5	1	1	x	x	x
DMSO	10	18	19	36	47	25
	1μM			5μM
	Repeat1	Repeat2	Repeat3	Repeat1	Repeat2	Repeat3
WIKI4	19	39	26	30	37	23
R406	0	0	0	0	0	0
A 769662	27	39	15	54	28	34
ICG001	1	2	3	x	x	x
AS 602801	48	56	50	17	27	18
Cabozantinib (XL184, BMS-907351)	76	57	64	5	7	6
Afatinib (BIBW2992) Dimaleate	x	x	x	x	x	x
Amuvatinib(MP470)	1	3	2	x	x	x
MC1568	10	7	0	x	x	x
WP1066	6	8	17	x	x	x
Motesanib Diphosphate (AMG-706)	23	37	46	24	15	23
DMSO	25	60	37	26	40	56
	1μM			5μM
	Repeat1	Repeat2	Repeat3	Repeat1	Repeat2	Repeat3
Dasatinib monohydrate	0	0	0	0	0	0
GSK429286A	8	22	10	17	23	21
FR180204	14	13	24	11	17	8
Tideglusib	7	13	3	12	15	13
BML-275	x	x	x	x	x	x
PF 573228	x	x	x	x	x	x
Acalisib (GS-9820)	13	10	14	15	13	10
CAL-101 (Idelalisib, GS-1101)	8	9	7	4	11	12
GW2580	14	7	7	5	12	10
Trametinib (GSK1120212)	x	x	x	x	x	x
BGJ398 (NVP-BGJ398)	x	x	x	x	x	x
Ro-3306	4	2	2	x	x	x
PLX647	13	4	12	x	x	x
Crizotinib (PF-02341066)	x	x	x	x	x	x
Vismodegib (GDC-0449)	14	19	9	20	14	12
AZD2932	7	15	12	12	23	16
MK8745	4	0	1	x	x	x
GSK650394	x	x	x	x	x	x
MK-8776 (SCH 900776)	3	20	4	8	9	5
Dimethyloxaloylglycine (DMOG)	11	6	6	12	15	6
Mesalamine	9	17	3	14	7	12
AT9283	x	x	x	x	x	x
PIK-294	16	10	13	14	11	12
PFI-4	11	4	7	1	3	3
GSK 5959	3	10	4	7	1	2
AT 7519 HCl salt	x	x	x	x	x	x
CGK 733	x	x	x	x	x	x
A-83-01	5	7	8	1	2	3
CGI1746	6	20	12	7	10	16
Edoxaban	5	17	25	15	28	14
Veliparib (ABT-888)	x	x	x	x	x	x
ABT888 HCL	x	x	x	x	x	x
Smoothened Agonist (SAG) HCl	x	x	x	x	x	x
Palomid 529 (P529)	11	2	14	11	10	15
BEZ235 (NVP-BEZ235, Dactolisib)	x	x	x	x	x	x
Coumarin	8	14	6	8	5	14
Vemurafenib (PLX4032, RG7204)	1	11	10	5	7	9
PLX4720	5	9	3	6	6	12
OF-1	0	1	0	x	x	x
KU-60019	x	x	x	x	x	x
Radotinib	x	x	x	x	x	x
BG45	6	10	9	21	20	5
Pracinostat (SB939)	x	x	x	x	x	x
IOX 2	11	18	23	18	15	20
ENMD-2076	x	x	x	x	x	x
Pilaralisib (XL147)	12	12	8	16	10	8
TAK901	x	x	x	x	x	x
AZD1480	0	0	0	1	1	0
TG101209	x	x	x	x	x	x
Fedratinib (SAR302503, TG101348)	x	x	x	x	x	x
Ibrutinib (PCI-32765)	7	3	9	4	0	4
Irbinitinib(ARRY-380; ONT-380)	5	11	20	14	16	17
ARRY380	3	15	25	25	26	17
KU0063794	2	1	0	x	x	x
Ruxolitinib (INCB018424)	0	1	0	0	0	0
AP24534 Ponatinib	x	x	x	x	x	x
BKM120 (NVP-BKM120, Buparlisib)	x	x	x	x	x	x
Decernotinib(VX-509)	5	4	5	x	x	x
XL019	x	x	x	x	x	x
LY2409881 triHCl	9	16	12	x	x	x
B-Raf IN 1	1	0	1	x	x	x
Quizartinib (AC220)	x	x	x	x	x	x
PF670462	1	0	2	x	x	x
PI3065	5	7	5	0	3	0
LDE225 (NVP-LDE225,Erismodegib)	5	5	8	1	4	12
PF-04217903	25	23	12	16	5	20
XL147 analogue	10	14	6	12	11	5
GDC-0941	1	2	0	x	x	x
GSK-1059615	x	x	x	x	x	x
DMSO	11	19	17	13	16	5
	1μM			5μM
	Repeat1	Repeat2	Repeat3	Repeat1	Repeat2	Repeat3
none(DR)	33	23	26	33	23	26
KW2449	0	0	0	0	0	0
BMS-754807	0	0	0	0	0	0
SRT1720	0	0	0	29	37	34
CH5132799	3	13	2	15	19	16
Piceatannol	0	0	35	8	10	6
AZD8055	0	0	0	0	0	0
AZD2014	4	4	2	1	0	4
Tenovin-3	0	0	0	0	0	0
Tenovin-6	0	0	0	0	0	0
SGI-1027	67	48	23	54	36
DCC-2036 (Rebastinib)	0	0	0	0	0	0
SGX-523	29	49	36	41	40	24
CEP-28122	50	42	12	0	0	0
SGI-1776 free base	x	x	x	x	x	x
BMS-777607	7	10	13	6	1	3
MLN8237(Alisertib)	x	x	x	x	x	x
PLX-3397	0	0	0	0	0	0
INCB28060(Capmatinib)	17	10	17	9	17	17
Pranlukast	8	12	22	45	48	41
MK-2206 2HCl	9	9	13	2	6	7
Apitolisib (GDC-0980, RG7422)	3	2	3	2	6	7
LDK378(Ceritinib)	x	x	x	0	2	2
AZD4547	x	x	x	x	x	x
Fasudil	7	13	16	12	11	17
RVX-208	16	11	18	1	0	3
CAY10603	x	x	x	x	x	x
Afuresertib	31	31	44	24	36	32
Tacrolimus (FK506)	32	34	34	24	36	32
SBE 13 HCl	29	44	31	28	22	18
Tyrphostin 9	x	x	x	x	x	x
Fasudil (HA-1077) HCl	18	34	22	37	44	33
Momelotinib (CYT387)	x	x	x	x	x	x
AT13148	5	13	1	0	0	0
BMS-833923	19	40	37	x	x	x
PND-1186	x	x	x	x	x	x
Ro3280	x	x	x	x	x	x
LDN-193189	17	24	15	0	0	0
ML347	30	42	x	43	22	x
Valerin	42	43	42	47	55	33
Defactinib (VS-6063, PF-04554878)	3	3	8	x	x	x
LY2584702 tosylate	21	34	x	30	34	x
FH535	36	46	42	10	10	9
GSK2126458(Omipalisib)	x	x	x	x	x	x
Torkinib (PP242)	2	2	1	0	0	0
Poziotinib (HM781-36B)	3	7	5	x	x	x
BS-181 HCL	0	0	0	x	x	x
PP121	13	11	14	x	x	x
Ruxolitinib (INCB-18424) phosphate	0	1	3	0	3	1
B-Raf inhibitor 1	19	11	7	0	0	0
BIX02188	23	25	51	37	28	27
BIX02189	39	37	25	31	42	34
CCT137690	0	0	0	0	0	0
ASP 3026	35	22	31	12	8	21
ITD-1	4	18	15	5	10	1
Methyl hesperidin	15	20	21	38	30	32
Dacomitinib (PF299804, PF299)	0	0	1	8	5	2
Metformin HCl	28	32	34	20	19	21
GSK1838705A	14	16	0	22	29	x
KY0211	40	31	29	44	33	27
MAY-262611	29	23	21	x	x	x
CI994 (Tacedinaline)	4	13	1	27	x	x
SKLB 610	37	33	22	47	26	22
IWR-1-endo	27	27	30	41	30	24
IM-12	19	19	20	6	4	2
Ferulic Acid	39	52	47	39	45	37
XL184(Cabozantinib malate)	73	83	89	0	0	0
AZD-5363	17	31	22	22	26	18
SNS-314 Mesylate	0	0	0	0	0	0
BAY85-3934;Molidustat	22	13	42	31	22	9
CZC24832	31	17	42	53	43	46
Ruxolitinib	0	0	0	1	0	2
A66	4	14	16	25	11	5
Antrapurol	13	17	13	13	8	5
Quercetin	7	11	10	13	9	10
AZD2461	x	x	x	x	x	x
BMS794833	23	6	4	0	2	2
AG18	13	18	10	17	20	8
NVP-BVU972	13	5	6	11	4	11
Baricitinib (LY3009104, INCB028050)	3	1	0	0	1	2
Baricitinib (LY3009104, INCB028050)	0	0	1	0	1	1
CEP-32496	5	10	16	7	9	1
PHT-427	9	6	15	5	3	24
Fruquintinib;HMPL-013	13	3	18	24	23	6
Dabrafenib (GSK2118436)	x	x	x	x	x	x
BMS-777607	14	11	12	5	5	1
Gedatolisib (PF-05212384, PKI-587)	x	x	x	x	x	x
Amstat	5	0	5	2	9	0
AP26113	x	x	x	x	x	x
Cerdulatinib	x	x	x	x	x	x
Duvelisib (IPI-145, INK1197)	11	4	10	10	10	6
CNX-774	7	5	1	0	0
CX-6258	x	x	x	x	x	x
AZD1208	5	5	15	10	6	7
Icotinib	15	7	19	10	7	3
SB1317	x	x	x	x	x	x
GLPG0634 analogue	5	0	3	8	8	4
Filgotinib (GLPG0634)	6	2	6
DMH1	2	4	0	1	4	6
Oclacitinib	0	6	4	2	0	2
Benzyladenine	12	14	14	15	9	26
BYL-719(Alpelisib)	4	15	5	4	6	4
INK 128 (MLN0128)	x	x	x	x	x	x
PI3K-IN-2	5	0	4	0	0	1
SKLB1002	0	5	0
Thiazovivin	3	4	5	3	4	5
BAY 87-2243
GSK2334470	0	0	7	0	1	3
TAK632	0	0	2	1	0	0
MLN0905
Edoxaban Tosylate Monohydrate	2	7	6	17	7	5
Gandotinib (LY2784544)	x	x	x	x	x	x
LY2835219	x	x	x	x	x	x
VE-821	x	x	x	x	x	x
AZ20	x	x	x	x	x	x
kb NB 142-70	x	x	x	x	x	x
XMD8-92	1	0	0	x	x	x
RN486	4	4	1	x	x	x
Wnt-C59	7	11	13	15	3	4
LGK-974	14	12	4	9	11	11
Tubastatin A BASE	13	10	19	6	13	14
LY-2874455	x	x	x	x	x	x
PF-4708671	21	17	17	10	5	13
Alectinib (CH5424802)	x	x	x	x	x	x
Lee011	7	16	11	26	12	14
GZD824	x	x	x	x	x	x
Taladegib (LY2940680)	5	18	18	19	15	13
GSK-525762A(I-BET-762)	x	x	x	x	x	x
(+)-JQ-1	x	x	x	x	x	x
MI-3 (Menin-MLL Inhibitor)	x	x	x	x	x	x
MI-2 (Menin-MLL Inhibitor)	x	x	x	x	x	x
CNX-1351	0	2	0	x	x	x
HS-173	x	x	x	x	x	x
GDC-0032	8	18	6	10	15	11
ML167	5	4	9	5	6	3
Sennoside B	4	14	4	6	10	7
Y-27632 2HCl	3	0	15	6	21	12
I-BET151 (GSK1210151A)	x	x	x	x	x	x
	1μM			5μM
	Repeat1	Repeat2	Repeat3	Repeat1	Repeat2	Repeat3
DMSO	34	48	63	74	59	64
Entacapone	55	58	56	72	92	58
UNC669	47	75	57	63	57	82
TMP269	44	63	54	68	79	43
Rocilinostat (ACY-1215)	x	x	x	x	x	x
Flavopiridol (Alvocidib) HCl	x	x	x	x	x	x
UNC0631	67	48	66	x	x	x
BPR1J-097	1	5	4	0	0	1
AG-490 (Tyrphostin B42)	31	47	37	8	16	12
EPZ004777	99	84	99	115	114	89
CUDC-907	x	x	x	x	x	x
TP0903	x	x	x	x	x	x
RKI-1313	42	40	49	25	27	19
RKI-1447	25	29	28	17	13	11
ETP46464	x	x	x	x	x	x
Altiratinib(DCC2701)	59	29	28	14	9	5
CEP-33779	4	5	3	0	0	0
GSK503	5	24	20	25	16	28
GSK126	11	15	30	26	26	30
SAR245409 (XL765)	46	59	66	61	73	69
kb-NB77-78	35	46	43	49	49	44
AZD3463	x	x	x	x	x	x
RGFP 966	3	2	17	0	0	0
LDC1267	35	51	40	5	8	15
FLT3-IN-1	8	12	4	x	x	x
PRT062607 (P505-15, BIIB057) HCl	47	23	28	0	0	0
GSK-2636771	69	64	72	102	103	72
BRD4770	19	28	9	x	x	x
Rociletinib (CO-1686, AVL-301)	x	x	x	x	x	x
Xylocaine	65	57	71	66	72	51
BET bromodomain inhibitor	x	x	x	x	x	x
EHop-016	28	28	26	x	x	x
CEP37440	x	x	x	x	x	x
BIX 01294	48	48	65	53	55	72
MS436	0	0	0	x	x	x
EPZ005687	42	74	43	43	61	55
EPZ6438	17	12	37	11	21	7
Nexturastat A	5	6	18	x	x	x
Cyanoacetohydrazide	52	70	65	76	76	73
JNK-IN-8	x	x	x	x	x	x
UNC1215	29	61	44	55	73	50
RI-2	39	44	39	73	58	54
WS3	x	x	x	x	x	x
WS6	0	0	0	x	x	x
Mutant EGFR inhibitor	1	0	0	x	x	x
AZD9291	17	27	11	x	x	x
AZ5104	0	2	1	x	x	x
GZD824 Dimesylate	x	x	x	x	x	x
KenPaullone	16	5	6	0	1	0
SP2509	46	57	63	x	x	x
IWP-L6	61	73	73	70	71	70
PHOB	79	62	67	36	43	32
UNC0064-12	27	44	31	x	x	x
GSK-LSD1 2HCl	105	139	145	137	170	156
UNC1999	12	58	41	24	80	1
OTSSP167	x	x	x	x	x	x
K 02288	8	6	15	x	x	x
LDN212854	28	29	41	25	6	0
XMD17-109	x	x	x	x	x	x
Triapine	x	x	x	x	x	x
CTx0294885	x	x	x	x	x	x
PF06463922	44	52	58	52	38	23
G-749	x	x	x	x	x	x
6H05	73	46	50	30	31	22
Y27632	44	39	63	71	63	43
KRCA-0008	x	x	x	x	x	x
ID-8	6	7	9	10	5	1
