# Supplementary material for: The NuRD complex cooperates with SALL4 to orchestrate reprogramming
Source: Nat Commun. 2023 May 18;14:2846. doi: 10.1038/s41467-023-38543-0 (PMC10199099; doi:10.1038/s41467-023-38543-0)
Supplement: Supplementary file 5 — Supplementary Data 2 [file 41467_2023_38543_MOESM5_ESM.xlsx]

## Sheet: Sheet1
	Target Gene	Oligo sequences	Annealing Temp (°C)	Product Size	Experiment used
				(bp)
	Exo-PF	GGGTGGACCATCCTCTAGAC	The common Forward primer		PCR
	Exo-Oct4-PR	CTCCAGCCCTGCTGACCC	59	183	PCR
	Exo-Sox2-PR	GGGCTGTTCTTCTGGTTG	55	215	PCR
	Exo-Klf4-PR	GCTGGACGCAGTGTCTTCTC	61	200	PCR
	Exo-Mkk6-PR	CTTCACCTGGCCCAGTGTGTTAATG	62	632	PCR
	Exo-Nanog-PR	GGGATACTCCACTGGTGCTG	58	581	PCR
	Exo-Sall4-PR	GATGGCTGGGTAGCCTCTGTC	57	590	PCR
	Exo-Esrrb-PR	CTTGCGCCTCCGTTTGGTGATC	62	516	PCR
	Exo-Glis1-PR	GTGAGGCCCAAAGAGCTCTGA	60	530	PCR
	Exo-Kdm2b-PR	GTTGTCCACCCAGTCGACCA	60	767	PCR
	Exo-Jdp2-PR4	GCGTCCTGACGCTATCTGTG	60	590	PCR
	Exo-c-Myc-PR	GTCATCGTCTTCCCTTGGGG	59	381	PCR
