# Supplementary material for: The NuRD complex cooperates with SALL4 to orchestrate reprogramming
Source: Nat Commun. 2023 May 18;14:2846. doi: 10.1038/s41467-023-38543-0 (PMC10199099; doi:10.1038/s41467-023-38543-0)
Supplement: Supplementary file 7 — Supplementary Data 4 [file 41467_2023_38543_MOESM7_ESM.xlsx]

## Sheet: Fig1c
name	ID	WTFLAG_vs_WTIgG_p.val	WTFLAG_vs_WTIgG_p.adj	WTFLAG_vs_WTIgG_significant	WTFLAG_vs_WTIgG_ratio
Acaa1a	Q921H8	4.36397e-05	0.0563	FALSE	-1.48
Acta2	P62737	0.000798591	0.342	FALSE	-2.34
Actr1b	Q8R5C5	1.54991e-08	3.63e-09	TRUE	-1.99
Ada	P03958	0.00152732	0.429	FALSE	-0.973
Aifm1	Q9Z0X1	1.21677e-05	0.0179	TRUE	-1.69
Akr7a2	Q8CG76	0.0253574	0.722	FALSE	-0.556
Aldh4a1	Q8CHT0	0.492755	0.873	FALSE	0.123
Aldh7a1	Q9DBF1	0.00227308	0.481	FALSE	-0.945
Alg5	Q9DB25	4.41446e-05	0.0568	FALSE	-1.21
Angpt4	Q9WVH6	0.0482262	0.765	FALSE	0.584
Ankle2	Q6P1H6	3.56581e-05	0.0485	TRUE	1.88
Aplf	Q9D842	1.54451e-06	0.0011	TRUE	4.01
Appl1	Q8K3H0	0.0198279	0.704	FALSE	-0.854
Arfgap1	Q9EPJ9	0.00553518	0.586	FALSE	-0.732
Arpin	Q9D0A3	0.000472783	0.272	FALSE	-1.28
Arpp19	P56212	7.08568e-06	0.00964	TRUE	-1.28
Asl	Q91YI0	4.90435e-05	0.0615	FALSE	-1.17
Atad3	Q925I1	2.12783e-05	0.0312	TRUE	1.27
Atad5	Q4QY64	3.95887e-05	0.0525	FALSE	1.47
Atp1b3	P97370	6.16751e-05	0.0727	FALSE	-2.28
Atp6v0d1	P51863	4.13429e-05	0.0542	FALSE	-1.58
Atp6v1g1	Q9CR51	1.1944e-05	0.0175	TRUE	-1.03
Atxn2	O70305	3.5059e-05	0.0479	TRUE	-2.38
Bag2	Q91YN9	0.076712	0.792	FALSE	-0.368
Banf1	O54962	4.62478e-10	1.91e-14	TRUE	6.47
Bcap31	Q61335	1.10575e-06	0.000649	TRUE	-1.92
Bccip	Q9CWI3	0.00187913	0.456	FALSE	-0.743
Bid	P70444	0.821677	0.891	FALSE	0.0441
Bop1	P97452	0.000278595	0.207	FALSE	-1.34
Bsg	P18572	6.66668e-05	0.0771	FALSE	-1.45
Btbd10	Q80X66	0.000337423	0.23	FALSE	1.73
C1qa	P98086	0.000217715	0.179	FALSE	1.27
C1qb	P14106	0.0389966	0.752	FALSE	-0.753
C1qc	Q02105	0.460152	0.87	FALSE	-0.356
Camk2d	Q6PHZ2	1.64377e-06	0.00122	TRUE	-1.64
Camk2g	Q923T9	0.0170145	0.692	FALSE	-0.562
Carhsp1	Q9CR86	5.42136e-06	0.00686	TRUE	-1.48
Cast	P51125	0.00657926	0.604	FALSE	-0.985
Cav1	P49817	0.00278432	0.506	FALSE	-1.07
Ccar1	Q8CH18	3.05096e-06	0.00309	TRUE	-2.19
Ccdc47	Q9D024	0.000235667	0.187	FALSE	-1.25
Cdk2ap1	O35207	2.37467e-10	1.91e-14	TRUE	6.41
Cdk9	Q99J95	1.59823e-05	0.0235	TRUE	1.25
Cdkn1c	P49919	1.13899e-05	0.0167	TRUE	-1.33
Cebpb	P28033	2.9741e-06	0.00299	TRUE	3.48
Chd4	Q6PDQ2	2.51432e-09	3.66e-13	TRUE	5.71
Chmp1a	Q921W0	0.000296892	0.214	FALSE	1.16
Chmp2a	Q9DB34	4.04498e-05	0.0534	FALSE	1.27
Chmp3	Q9CQ10	0.00359708	0.537	FALSE	-1.62
Chmp4b	Q9D8B3	0.046373	0.763	FALSE	0.442
Clpp	O88696	0.000142536	0.135	FALSE	1.39
Clta	O08585	2.08043e-07	1.79e-05	TRUE	-1.99
Cltb	Q6IRU5	6.80933e-05	0.0783	FALSE	-1.52
Cnn1	Q08091	0.0242339	0.719	FALSE	-0.546
Col8a1	Q00780	0.00201315	0.465	FALSE	3.26
Cops2	P61202	1.24868e-05	0.0183	TRUE	-1.61
Cops5	O35864	2.01806e-05	0.0296	TRUE	-1.08
Coro1b	Q9WUM3	2.44083e-06	0.00225	TRUE	-2.87
Cox5a	P12787	8.02878e-09	2.05e-10	TRUE	-2.8
Cox6c	Q9CPQ1	0.0093241	0.638	FALSE	1.52
Cpne1	Q8C166	5.03879e-08	3e-07	TRUE	-2.25
Crmp1	P97427	3.13183e-05	0.0438	TRUE	1.56
Cstf2	Q8BIQ5	0.270793	0.85	FALSE	-0.249
Ctsb	P10605	8.24372e-05	0.0904	FALSE	-2.72
Ctsh	P49935	0.000646166	0.314	FALSE	-1.62
Ctsl	P06797	1.1168e-08	8.96e-10	TRUE	-1.98
Ctsz	Q9WUU7	0.00548545	0.585	FALSE	-0.9
Cux1	P53564	8.18989e-09	2.22e-10	TRUE	6.11
Cux1.1	P70403	2.98882e-08	4.84e-08	TRUE	3.54
Cxcl12	P40224	0.021855	0.711	FALSE	1.23
Cyb5a	P56395	4.23409e-05	0.0551	FALSE	-1.24
Cycs	P62897	0.00769272	0.62	FALSE	-1.19
Cyp51a1	Q8K0C4	6.59085e-05	0.0765	FALSE	-1.78
Cyr61	P18406	0.734448	0.887	FALSE	-0.0966
Dhfr	P00375	0.329391	0.858	FALSE	0.289
Dhrs1	Q99L04	0.827793	0.891	FALSE	-0.0729
Dlx3	Q64205	7.91407e-10	1.91e-14	TRUE	5.97
Dnajc3	Q91YW3	1.25195e-05	0.0184	TRUE	-1.57
Dpp3	Q99KK7	2.6638e-07	3.32e-05	TRUE	-2.49
Edf1	Q9JMG1	1.10454e-05	0.0161	TRUE	-1.38
Eif3j1	Q3UGC7	2.16233e-07	1.97e-05	TRUE	-1.51
Eif5	P59325	2.55718e-05	0.0369	TRUE	-2.34
Erc1	Q99MI1	0.0169252	0.691	FALSE	-0.921
Ero1l	Q8R180	0.115158	0.813	FALSE	-0.33
Esyt1	Q3U7R1	0.521009	0.875	FALSE	-0.101
Ethe1	Q9DCM0	0.435482	0.868	FALSE	-0.211
Exoc3l4	Q6DIA2	0.00596464	0.593	FALSE	1.22
Exoc4	O35382	4.4071e-05	0.0567	FALSE	1.07
Fam136a	Q9CR98	0.00621942	0.598	FALSE	-0.568
Fam21	Q6PGL7	0.0232459	0.716	FALSE	-0.453
Fam60a	Q8C8M1	0.0845876	0.797	FALSE	-0.876
Fdx1	P46656	0.000815364	0.345	FALSE	-0.593
Fhl2	O70433	0.001221	0.399	FALSE	-0.686
Filip1	Q9CS72	2.04766e-05	0.03	TRUE	1.92
Fip1l1	Q9D824	1.66636e-08	4.87e-09	TRUE	-2.29
Fkbp8	O35465	0.000122027	0.122	FALSE	-1
Foxc2	Q61850	1.15172e-07	3.66e-06	TRUE	3.51
Frg1	P97376	0.000851343	0.351	FALSE	1.02
Fxr2	Q9WVR4	0.00165994	0.44	FALSE	-0.752
Gar1	Q9CY66	6.13623e-06	0.00802	TRUE	-1.42
Gatad2a	Q8CHY6	1.72562e-07	1.11e-05	TRUE	4.37
Gatad2b	Q8VHR5	1.00102e-07	2.46e-06	TRUE	8.75
Gclm	O09172	2.84295e-08	4.07e-08	TRUE	-5.68
Glipr2	Q9CYL5	0.0558743	0.774	FALSE	-0.685
Glis1	Q8K1M4	0.000407385	0.253	FALSE	1.4
Glo1	Q9CPU0	0.000614911	0.307	FALSE	-1.12
Glod4	Q9CPV4	3.83152e-10	1.91e-14	TRUE	-4.35
Glrx5	Q80Y14	6.3922e-08	6.43e-07	TRUE	-1.62
Gls	D3Z7P3	1.39876e-05	0.0206	TRUE	-1.31
Gmfb	Q9CQI3	0.00604596	0.595	FALSE	-1.39
Golga3	P55937	7.96913e-05	0.0882	FALSE	1.48
Gpd2	Q64521	0.636705	0.882	FALSE	-0.138
Gpx1	P11352	0.002359	0.485	FALSE	-1.48
Grsf1	Q8C5Q4	1.04544e-07	2.77e-06	TRUE	-2.83
Gsr	P47791	3.59383e-05	0.0488	TRUE	-1.71
Hdac1	O09106	1.512e-09	1.91e-14	TRUE	6.05
Hdac2	P70288	2.20954e-12	1.91e-14	TRUE	6.63
Hectd1	Q69ZR2	6.70198e-05	0.0774	FALSE	-1.15
Hira	Q61666	3.14428e-06	0.00322	TRUE	2.17
Hist1h1c	P15864	0.00121358	0.398	FALSE	3.35
Hist1h2af	Q8CGP5	3.86354e-06	0.00432	TRUE	2.96
Hist1h2bc	Q6ZWY9	3.27218e-06	0.0034	TRUE	2.62
Hist1h3a	P68433	2.26473e-10	1.91e-14	TRUE	5.32
Hk1	P17710	0.00539392	0.583	FALSE	-0.506
Hmbox1	Q8BJA3	2.08599e-06	0.00179	TRUE	3.29
Hmga1	P17095	2.92699e-06	0.00292	TRUE	-2.86
Hmga2	P52927	4.56867e-07	0.000113	TRUE	3.43
Hp1bp3	Q3TEA8	0.0026668	0.501	FALSE	1.16
Hprt1	P00493	4.34998e-07	0.000102	TRUE	-1.71
Hsd17b7	O88736	0.483232	0.872	FALSE	-0.0782
Hsdl2	Q2TPA8	7.46994e-09	1.49e-10	TRUE	-4.45
Iars2	Q8BIJ6	0.000237251	0.188	FALSE	-0.988
Igf2bp2	Q5SF07	0.000164851	0.15	FALSE	-1.11
Igfbp5	Q07079	0.00345212	0.532	FALSE	1.3
Igfbp7	Q61581	4.02205e-05	0.0531	FALSE	1.41
Il1rn	P25085	5.92021e-05	0.0705	FALSE	-0.829
Immt	Q8CAQ8	0.197854	0.837	FALSE	-0.245
Inf2	Q0GNC1	0.0566485	0.775	FALSE	-0.307
Ino80d	Q66JY2	0.028136	0.73	FALSE	0.813
Itga11	P61622	0.0031932	0.523	FALSE	1.16
Itpa	Q9D892	1.63197e-07	9.63e-06	TRUE	-2.07
Jdp2	P97875	0.747477	0.888	FALSE	-0.11
Kctd20	Q8CDD8	1.2647e-06	0.000806	TRUE	2.74
Kpna2	P52293	5.8951e-05	0.0703	FALSE	1.25
Kpna3	O35344	0.0035634	0.536	FALSE	2.42
Kpna4	O35343	2.26239e-05	0.033	TRUE	4.16
Kpna6	O35345	0.000605258	0.305	FALSE	2
Krt76	Q3UV17	0.0179873	0.696	FALSE	1.27
Lamb1	P02469	2.63041e-11	1.91e-14	TRUE	-6.67
Lamp2	P17047	4.40096e-05	0.0567	FALSE	-2.45
Larp1	Q6ZQ58	0.0460886	0.762	FALSE	-0.49
Las1l	A2BE28	2.99323e-05	0.0422	TRUE	1.56
Lig3	P97386	1.26479e-09	1.91e-14	TRUE	7.73
Lin54	Q571G4	0.00342966	0.531	FALSE	1.14
Lpcat1	Q3TFD2	2.2413e-05	0.0327	TRUE	1.36
Lrrc32	G3XA59	0.000507418	0.282	FALSE	0.866
Lsm6	P62313	5.20967e-05	0.0642	FALSE	1.73
Lypla1	P97823	1.91004e-07	1.45e-05	TRUE	-1.92
Lzic	Q8K3C3	0.000256714	0.197	FALSE	-0.837
Manf	Q9CXI5	0.0124464	0.665	FALSE	-2.21
Map1a	Q9QYR6	5.79915e-06	0.00747	TRUE	1.09
Map1b	P14873	0.00315398	0.521	FALSE	-1.69
Mapk3	Q63844	0.00388995	0.546	FALSE	-0.795
2023-03-02	Q922Q1	1.74414e-05	0.0256	TRUE	1.39
Mbd2	Q9Z2E1	1.65206e-09	1.91e-14	TRUE	5.55
Mbd3	Q9Z2D8	4.37862e-07	0.000103	TRUE	7.64
Mbnl2	Q8C181	0.00420381	0.555	FALSE	-0.928
Me1	P06801	3.01865e-06	0.00305	TRUE	-1.47
Morf4l1	P60762	0.000173364	0.155	FALSE	2.34
Mpp1	P70290	5.42729e-09	3.05e-11	TRUE	-4.86
Mrps27	Q8BK72	1.12795e-05	0.0165	TRUE	1.36
Mrps36	Q9CQX8	0.000118076	0.119	FALSE	-1.61
Msantd4	Q91YU3	0.0035591	0.536	FALSE	1.3
Mt1	P02802	0.151331	0.825	FALSE	-1.28
Mta1	Q8K4B0	2.3451e-12	1.91e-14	TRUE	9.46
Mta2	Q9R190	1.86766e-09	5.46e-14	TRUE	9.02
Mta3	Q924K8	7.19337e-11	1.91e-14	TRUE	6.11
Mtco2	P00405	0.826926	0.891	FALSE	0.116
Mvk	Q9R008	3.05114e-05	0.0429	TRUE	-2.03
Mycbp	Q9EQS3	9.86315e-06	0.0143	TRUE	2.39
Myef2	Q8C854	0.000387603	0.247	FALSE	-0.881
Naa10	Q9QY36	7.65315e-05	0.0856	FALSE	-0.902
Naa25	Q8BWZ3	0.00139712	0.417	FALSE	-1.43
Naa50	Q6PGB6	1.04162e-05	0.0151	TRUE	-1.38
Nampt	Q99KQ4	0.250775	0.847	FALSE	-0.7
Nckap1	P28660	0.00034112	0.231	FALSE	-0.912
Ndufa7	Q9Z1P6	0.712815	0.886	FALSE	-0.0797
Ndufa8	Q9DCJ5	0.00113721	0.39	FALSE	1.1
Ndufs2	Q91WD5	0.0187016	0.699	FALSE	-0.73
Nedd4l	Q8CFI0	2.93678e-05	0.0415	TRUE	1.24
Nfib	P97863	1.54781e-09	1.91e-14	TRUE	3.21
Nisch	Q80TM9	2.00054e-05	0.0294	FALSE	-0.908
Nme1	P15532	0.556834	0.877	FALSE	0.663
Nolc1	E9Q5C9	0.965328	0.897	FALSE	-0.0146
Nptn	P97300	0.000341473	0.231	FALSE	0.954
Nrbp1	Q99J45	0.12225	0.815	FALSE	-0.489
Nsa2	Q9CR47	0.00513631	0.577	FALSE	1.31
Nsf	P46460	0.149648	0.825	FALSE	-0.327
Nub1	P54729	0.00502676	0.575	FALSE	-0.576
Nucb2	P81117	0.00259527	0.497	FALSE	-0.643
Nudcd1	Q6PIP5	0.000524492	0.286	FALSE	-1.22
Nudt3	Q9JI46	0.0169595	0.691	FALSE	-0.629
Ociad1	Q9CRD0	0.000107297	0.111	FALSE	-1.19
Otud4	B2RRE7	1.44291e-06	0.000995	TRUE	2.48
Pabpn1	Q8CCS6	0.000819298	0.345	FALSE	1.62
Paf	Q9CQX4	0.0931307	0.802	FALSE	-0.773
Pafah1b1	P63005	9.14943e-07	0.000466	TRUE	-1.63
Parp1	P11103	1.96207e-10	1.91e-14	TRUE	8.96
Parp2	O88554	2.70133e-08	3.39e-08	TRUE	4.1
Parp3	Q3ULW8	1.55694e-05	0.023	TRUE	2.21
Pdap1	Q3UHX2	1.4866e-08	3.08e-09	TRUE	-2.37
Pdhb	Q9D051	1.13413e-06	0.000676	TRUE	-1.77
Pdia5	Q921X9	0.00771726	0.62	FALSE	-0.947
Peo1	Q8CIW5	1.37219e-06	0.00092	TRUE	3.19
Pfdn5	Q9WU28	2.46241e-06	0.00228	TRUE	-1.22
Pfn2	Q9JJV2	0.00585296	0.591	FALSE	1.22
Pgrmc1	O55022	5.49173e-06	0.00698	TRUE	-1.46
Phf12	Q5SPL2	2.09461e-06	0.0018	TRUE	3.4
Phf5a	P83870	4.18456e-06	0.00484	TRUE	-1.94
Pin1	Q9QUR7	3.04819e-08	5.17e-08	TRUE	-2.06
Pitpnb	P53811	3.46217e-05	0.0475	TRUE	-1
Plbd2	Q3TCN2	1.48941e-05	0.022	TRUE	-1.6
Plekho2	Q8K124	0.829082	0.891	FALSE	0.0352
Plp2	Q9R1Q7	9.07357e-09	3.46e-10	TRUE	5.31
Pml	Q60953	3.47601e-05	0.0476	TRUE	1.37
Pnkp	Q9JLV6	1.02988e-07	2.66e-06	TRUE	6.54
Pno1	Q9CPS7	6.11027e-06	0.00798	TRUE	1.74
Pnpt1	Q8K1R3	1.49787e-05	0.0221	TRUE	1.2
Polb	Q8K409	7.97353e-10	1.91e-14	TRUE	6.44
Poldip2	Q91VA6	8.87956e-08	1.75e-06	TRUE	-1.78
Polr2h	Q923G2	0.0139932	0.675	FALSE	-0.717
Ppil1	Q9D0W5	0.19959	0.837	FALSE	-0.314
Ppm1b	P36993	0.012009	0.662	FALSE	-0.623
Ppp1r13l	Q5I1X5	0.00235583	0.485	FALSE	-0.82
Ppp1r14b	Q62084	0.00389795	0.546	FALSE	-2
Prkar1a	Q9DBC7	8.02473e-05	0.0886	FALSE	-1.81
Prkar2a	P12367	1.06385e-06	0.000608	TRUE	1.2
Prr11	Q8BHE0	1.02509e-06	0.00057	TRUE	3.65
Prrx1	P63013	4.60322e-06	0.00552	TRUE	2.21
Psmb3	Q9R1P1	1.05477e-10	1.91e-14	TRUE	-3.01
Psmb7	P70195	0.244231	0.846	FALSE	-0.268
Psmd5	Q8BJY1	4.5174e-05	0.0578	FALSE	-1
Psmd9	Q9CR00	3.11307e-07	4.84e-05	TRUE	-2.46
Psme1	P97371	0.00145534	0.423	FALSE	-0.783
Psme2	P97372	0.00261075	0.498	FALSE	-1.15
Psmg1	Q9JK23	0.00705471	0.611	FALSE	-0.659
Ptgis	O35074	1.55445e-07	8.47e-06	TRUE	-2.13
Purb	O35295	0.00204315	0.467	FALSE	-1.06
Pxn	Q8VI36	0.000377088	0.243	FALSE	-0.867
Q8BHG2	Q8BHG2	0.247954	0.846	FALSE	-0.457
Rab21	P35282	5.09183e-06	0.00632	TRUE	1.78
Rab31	Q921E2	0.000140267	0.134	FALSE	1.4
Ranbp2	Q9ERU9	0.00577866	0.59	FALSE	-0.761
Rbbp7	Q60973	9.01213e-09	3.36e-10	TRUE	5.69
Rbpj	P31266	2.48308e-06	0.00231	TRUE	2.66
Rbx1	P62878	0.404505	0.865	FALSE	0.291
Rcn3	Q8BH97	6.34574e-07	0.000229	TRUE	-2.29
Rfc1	P35601	2.71994e-07	3.49e-05	TRUE	4.47
Rfc3	Q8R323	1.41853e-08	2.55e-09	TRUE	3.73
Rfc4	Q99J62	4.55569e-08	2.15e-07	TRUE	3.52
Rfc5	Q9D0F6	6.44471e-08	6.59e-07	TRUE	3.53
Rheb	Q921J2	0.0016391	0.438	FALSE	-1.06
Rhog	P84096	0.0163534	0.688	FALSE	-1.44
Ripk3	Q9QZL0	5.20093e-08	3.32e-07	TRUE	-2.04
rp9	P97762	3.5548e-08	8.95e-08	TRUE	2.6
Rpa1	Q8VEE4	1.22593e-06	0.000767	TRUE	4
Rpa2	Q62193	4.6773e-05	0.0593	FALSE	5.69
Rpa3	Q9CQ71	2.16835e-08	1.46e-08	TRUE	5.37
Rps19bp1	Q8C6B9	2.12517e-06	0.00184	TRUE	2.3
Rps6ka3	P18654	1.51887e-05	0.0224	TRUE	1.32
Rsu1	Q01730	6.72637e-08	7.5e-07	TRUE	-2.81
S100a4	P07091	9.06866e-06	0.013	TRUE	-8.7
Sall1	Q9ER74	0.00303995	0.517	FALSE	0.923
Sall4	Q8BX22	2.88155e-10	1.91e-14	TRUE	7.81
Samd4a	Q8CBY1	3.79769e-07	7.62e-05	TRUE	2.58
Sar1a	P36536	0.000904008	0.359	FALSE	1.12
Satb2	Q8VI24	0.000476157	0.273	FALSE	1.52
Sbno1	Q689Z5	0.0681328	0.785	FALSE	-0.321
Scarb1	Q61009	0.000108333	0.111	FALSE	-0.985
Scfd1	Q8BRF7	3.33753e-08	7.18e-08	TRUE	-2
Scpep1	Q920A5	9.14345e-08	1.91e-06	TRUE	-1.56
Sec23ip	Q6NZC7	4.80906e-06	0.00586	TRUE	-1.63
Sel1l	Q9Z2G6	0.00198626	0.463	FALSE	-0.837
Sema6d	Q76KF0	0.000721672	0.328	FALSE	1
Sephs1	Q8BH69	3.48087e-05	0.0477	TRUE	1.22
Sh3bp1	P55194	0.00669527	0.606	FALSE	-0.875
Sin3b	Q62141	3.37835e-06	0.00355	TRUE	4.18
Slc29a1	Q9JIM1	0.0117892	0.66	FALSE	-0.499
Slc30a7	Q9JKN1	1.53439e-06	0.00109	TRUE	3.39
Slc39a7	Q31125	0.000220626	0.18	FALSE	-1.21
Slc7a5	Q9Z127	0.458747	0.87	FALSE	0.258
Slirp	Q9D8T7	9.92124e-07	0.000539	TRUE	-2.27
Smad2	Q62432	1.64465e-10	1.91e-14	TRUE	-7.3
Smarcc1	P97496	0.00373702	0.541	FALSE	0.499
Snrpc	Q62241	0.000481307	0.275	FALSE	1.23
Snx3	O70492	1.14862e-06	0.000691	TRUE	-1.68
Snx9	Q91VH2	0.000936286	0.363	FALSE	-1.04
Sord	Q64442	1.84413e-05	0.0271	TRUE	1.54
Spag9	Q58A65	0.538155	0.876	FALSE	-0.12
Spata5	Q3UMC0	2.9452e-10	1.91e-14	TRUE	-4.48
Speg	Q62407	2.82882e-05	0.0403	TRUE	2.73
Spice1	Q8C804	2.2377e-06	0.00198	TRUE	2.03
Srp54	P14576	1.18939e-06	0.000731	TRUE	-1.41
Srp68	Q8BMA6	9.97631e-06	0.0144	TRUE	-1.31
Srp9	P49962	0.461996	0.87	FALSE	0.601
Srpr	Q9DBG7	0.0414774	0.756	FALSE	-0.421
Srsf5	O35326	1.03067e-05	0.015	TRUE	-1.71
Ssr1	Q9CY50	8.2202e-09	2.26e-10	TRUE	-2.76
Stam2	O88811	0.0247145	0.72	FALSE	-0.638
Strn3	Q9ERG2	0.000835756	0.348	FALSE	0.78
Stt3a	P46978	0.000988872	0.371	FALSE	-1.07
Stt3b	Q3TDQ1	0.00227035	0.481	FALSE	-0.916
Stx12	Q9ER00	0.000462809	0.27	FALSE	1.23
Stx18	Q8VDS8	1.12693e-05	0.0165	TRUE	1.31
Suclg2	Q9Z2I8	0.00133085	0.411	FALSE	-0.907
Sumo2	P61957	0.730002	0.887	FALSE	-0.0517
Supt16h	Q920B9	0.00667753	0.605	FALSE	1.06
Supt5h	O55201	2.49209e-05	0.036	TRUE	-1.99
Surf4	Q64310	5.56529e-05	0.0673	FALSE	1.28
Tarbp2	P97473	1.69261e-05	0.0249	TRUE	1.42
Tbca	P48428	9.12352e-07	0.000464	TRUE	-2.03
Tdp1	Q8BJ37	9.32971e-09	3.87e-10	TRUE	4.43
Tead1	P30051	4.19855e-07	9.47e-05	TRUE	2.18
Tfam	P40630	2.75614e-06	0.00268	TRUE	2.16
Tfe3	Q64092	6.87101e-08	7.99e-07	TRUE	3.87
Tfeb	Q9R210	4.29402e-08	1.76e-07	TRUE	3.92
Tgm2	P21981	0.781804	0.889	FALSE	-0.0752
Thbs1	P35441	1.62903e-05	0.024	TRUE	1.66
Thy1	P01831	0.00602687	0.595	FALSE	-0.94
Timm13	P62075	7.36166e-09	1.4e-10	TRUE	-3.08
Timm50	Q9D880	0.00913463	0.637	FALSE	-0.559
Tm9sf2	P58021	0.00241068	0.488	FALSE	-0.851
Tm9sf3	Q9ET30	0.0282852	0.73	FALSE	-0.556
Tma7	Q8K003	0.000134199	0.13	FALSE	1.2
Tmed3	Q78IS1	0.0023585	0.485	FALSE	-3.5
Tmpo	Q61029	8.57559e-07	0.000414	TRUE	2.97
Tmpo.1	Q61033	1.61718e-07	9.4e-06	TRUE	5.07
Top2a	Q01320	1.55477e-06	0.00111	TRUE	2.71
Top2b	Q64511	0.00173832	0.446	FALSE	1.02
Top3a	O70157	0.000234493	0.187	FALSE	1.11
Tor1aip1	Q921T2	0.00147334	0.424	FALSE	-1.52
Trim21	Q62191	1.4095e-08	2.48e-09	TRUE	-5.37
Trim47	Q8C0E3	0.0040169	0.55	FALSE	-0.789
Triobp	Q99KW3	3.24235e-05	0.0451	TRUE	1.28
Trnt1	Q8K1J6	9.11045e-05	0.0978	FALSE	-0.914
Tsc22d1	P62500	4.64277e-07	0.000117	TRUE	-2.23
Tuba4a	P68368	7.29876e-05	0.0826	FALSE	-1.13
Txndc17	Q9CQM5	8.03449e-08	1.3e-06	TRUE	-2.11
Uba5	Q8VE47	0.00736083	0.615	FALSE	1.06
Ube2n	P61089	3.25003e-09	1.74e-12	TRUE	-2.28
Ubfd1	Q78JW9	0.0023735	0.486	FALSE	-0.64
Ubl5	Q9EPV8	1.03996e-06	0.000584	TRUE	-1.63
Ubr4	A2AN08	0.833397	0.892	FALSE	0.055
Ufm1	P61961	1.81002e-06	0.00143	TRUE	-2.36
Ugp2	Q91ZJ5	2.18048e-06	0.00191	TRUE	1.65
Uqcrb	Q9D855	0.000178826	0.158	FALSE	0.964
Usmg5	Q78IK2	6.93403e-07	0.000274	TRUE	-2.13
Uso1	Q9Z1Z0	1.31749e-05	0.0194	TRUE	-1.94
Usp7	Q6A4J8	9.30511e-06	0.0133	TRUE	1.33
Vac14	Q80WQ2	0.725842	0.887	FALSE	-0.101
Vrk3	Q8K3G5	2.76945e-08	3.71e-08	TRUE	4.61
Vta1	Q9CR26	0.00408637	0.552	FALSE	-0.922
Wls	Q6DID7	0.00298867	0.515	FALSE	-1.23
Xrcc1	Q60596	4.67789e-10	1.91e-14	TRUE	7.29
Xrcc5	P27641	2.07761e-09	1.04e-13	TRUE	5.21
Xrcc6	P23475	3.73543e-09	3.81e-12	TRUE	5.88
Yeats2	Q3TUF7	5.60252e-05	0.0676	FALSE	2.45
Yipf5	Q9EQQ2	0.191152	0.836	FALSE	-0.446
Zfhx3	Q61329	5.45228e-05	0.0663	FALSE	2.25
Zfhx4	Q9JJN2	0.000153051	0.142	FALSE	1.43
Zfp219	Q6IQX8	1.39559e-06	0.000944	TRUE	1.95

## Sheet: Fig2c
name	ID	K5AFLAG_vs_WTFLAG_p.val	K5AFLAG_vs_WTFLAG_p.adj	K5AFLAG_vs_WTFLAG_significant	K5AFLAG_vs_K5AIgG_ratio
Acaa1a	Q921H8	4.00975e-05	0.0202	TRUE	-0.13
Acta2	P62737	0.317214	0.897	FALSE	0.102
Actr1b	Q8R5C5	0.000341506	0.148	FALSE	-2.64
Ada	P03958	9.0323e-06	0.00266	TRUE	0.0422
Aifm1	Q9Z0X1	0.00298827	0.484	FALSE	-0.998
Akr7a2	Q8CG76	0.0397547	0.789	FALSE	0.205
Aldh4a1	Q8CHT0	1.70749e-08	3.65e-12	TRUE	-0.0726
Aldh7a1	Q9DBF1	0.00731213	0.616	FALSE	-0.279
Alg5	Q9DB25	0.00595452	0.588	FALSE	-0.187
Angpt4	Q9WVH6	0.00249591	0.454	FALSE	-0.378
Ankle2	Q6P1H6	0.151744	0.867	FALSE	-0.0594
Aplf	Q9D842	0.00307312	0.488	FALSE	1.52
Appl1	Q8K3H0	0.0516351	0.807	FALSE	-2.29
Arfgap1	Q9EPJ9	0.0110642	0.668	FALSE	-1.57
Arpin	Q9D0A3	0.084759	0.838	FALSE	-1.28
Arpp19	P56212	0.0103904	0.66	FALSE	0.258
Asl	Q91YI0	0.00409769	0.533	FALSE	0.102
Atad3	Q925I1	0.000631565	0.23	FALSE	-2.36
Atad5	Q4QY64	2.1625e-09	3.06e-14	TRUE	4.82
Atp1b3	P97370	0.444434	0.909	FALSE	0.542
Atp6v0d1	P51863	0.00169805	0.39	FALSE	-3.37
Atp6v1g1	Q9CR51	2.23554e-05	0.00988	FALSE	0.0348
Atxn2	O70305	4.26449e-06	0.000745	TRUE	-0.437
Bag2	Q91YN9	0.00591182	0.587	FALSE	-0.0122
Banf1	O54962	0.675555	0.922	FALSE	5.81
Bcap31	Q61335	1.01898e-06	3.05e-05	TRUE	0.0253
Bccip	Q9CWI3	0.0407486	0.79	FALSE	-0.0191
Bid	P70444	1.66958e-06	0.000103	TRUE	-0.192
Bop1	P97452	0.0593543	0.816	FALSE	-0.132
Bsg	P18572	0.01065	0.663	FALSE	-0.0252
Btbd10	Q80X66	0.0821728	0.836	FALSE	1.52
C1qa	P98086	0.365774	0.902	FALSE	-1.67
C1qb	P14106	0.00643785	0.599	FALSE	-1.34
C1qc	Q02105	0.913066	0.931	FALSE	-2.28
Camk2d	Q6PHZ2	1.1293e-05	0.00364	TRUE	-0.556
Camk2g	Q923T9	0.00771502	0.623	FALSE	-1.35
Carhsp1	Q9CR86	1.32937e-05	0.00462	TRUE	1.64
Cast	P51125	0.0386064	0.786	FALSE	-0.975
Cav1	P49817	3.50561e-05	0.0174	TRUE	0.183
Ccar1	Q8CH18	2.25611e-05	0.01	TRUE	-0.513
Ccdc47	Q9D024	0.00026879	0.122	FALSE	1.81
Cdk2ap1	O35207	6.98323e-10	3.06e-14	TRUE	0.0754
Cdk9	Q99J95	0.000654661	0.236	FALSE	-0.154
Cdkn1c	P49919	3.23915e-08	9.26e-11	TRUE	0.164
Cebpb	P28033	9.27528e-05	0.0483	TRUE	0.554
Chd4	Q6PDQ2	3.29013e-07	1.2e-06	TRUE	1.76
Chmp1a	Q921W0	3.03066e-08	6.76e-11	TRUE	3.57
Chmp2a	Q9DB34	8.17478e-08	6.76e-09	TRUE	3.14
Chmp3	Q9CQ10	0.000117605	0.0596	FALSE	1.73
Chmp4b	Q9D8B3	0.0011351	0.323	FALSE	1.49
Clpp	O88696	0.000196906	0.0925	FALSE	0.137
Clta	O08585	1.29066e-07	4.43e-08	TRUE	2.74
Cltb	Q6IRU5	0.196916	0.879	FALSE	0.0523
Cnn1	Q08091	0.00439096	0.544	FALSE	-0.198
Col8a1	Q00780	0.0169991	0.714	FALSE	0.354
Cops2	P61202	3.57536e-05	0.0178	TRUE	0.0374
Cops5	O35864	0.000979132	0.299	FALSE	-0.132
Coro1b	Q9WUM3	3.10392e-06	0.000407	TRUE	-0.226
Cox5a	P12787	0.350041	0.9	FALSE	-3.24
Cox6c	Q9CPQ1	0.000978727	0.299	FALSE	0.806
Cpne1	Q8C166	2.41786e-08	2.35e-11	TRUE	0.323
Crmp1	P97427	0.000216743	0.101	FALSE	-0.241
Cstf2	Q8BIQ5	0.443259	0.908	FALSE	1.45
Ctsb	P10605	6.36684e-05	0.0335	TRUE	0.649
Ctsh	P49935	0.032689	0.774	FALSE	-0.0725
Ctsl	P06797	0.00274887	0.47	FALSE	0.228
Ctsz	Q9WUU7	0.070983	0.827	FALSE	1.28
Cux1	P53564	0.00022614	0.105	FALSE	3.2
Cux1.1	P70403	0.000285403	0.128	FALSE	1.73
Cxcl12	P40224	6.96681e-05	0.0366	TRUE	-0.583
Cyb5a	P56395	0.00282	0.474	FALSE	-0.000925
Cycs	P62897	0.00197755	0.416	FALSE	2.16
Cyp51a1	Q8K0C4	7.09668e-05	0.0373	TRUE	0.209
Cyr61	P18406	0.000635257	0.231	FALSE	1.65
Dhfr	P00375	0.0100086	0.656	FALSE	1.2
Dhrs1	Q99L04	0.449022	0.909	FALSE	1.2
Dlx3	Q64205	0.000951304	0.294	FALSE	3.98
Dnajc3	Q91YW3	2.0053e-05	0.00852	TRUE	-0.221
Dpp3	Q99KK7	1.19e-06	4.48e-05	TRUE	0.066
Edf1	Q9JMG1	0.00307042	0.488	FALSE	-0.0752
Eif3j1	Q3UGC7	0.0127027	0.683	FALSE	-1.39
Eif5	P59325	4.16927e-05	0.021	TRUE	0.352
Erc1	Q99MI1	0.354261	0.901	FALSE	-1.93
Ero1l	Q8R180	0.00909918	0.644	FALSE	0.294
Esyt1	Q3U7R1	0.000133295	0.0659	FALSE	-0.0825
Ethe1	Q9DCM0	0.000155547	0.0741	FALSE	-0.0647
Exoc3l4	Q6DIA2	0.000175611	0.083	FALSE	0.0483
Exoc4	O35382	5.53885e-05	0.029	TRUE	-0.355
Fam136a	Q9CR98	0.00698692	0.61	FALSE	1.19
Fam21	Q6PGL7	0.00169495	0.39	FALSE	0.1
Fam60a	Q8C8M1	0.101154	0.847	FALSE	-1.7
Fdx1	P46656	0.0155744	0.705	FALSE	0.11
Fhl2	O70433	2.83136e-05	0.0135	TRUE	0.278
Filip1	Q9CS72	0.00464797	0.552	FALSE	0.1
Fip1l1	Q9D824	0.0052009	0.569	FALSE	-0.0955
Fkbp8	O35465	0.00431113	0.541	FALSE	-0.0812
Foxc2	Q61850	1.04974e-06	3.27e-05	TRUE	-0.0541
Frg1	P97376	0.261919	0.89	FALSE	-2.24
Fxr2	Q9WVR4	0.0056804	0.581	FALSE	-0.0134
Gar1	Q9CY66	1.17965e-05	0.00387	TRUE	1.48
Gatad2a	Q8CHY6	6.21104e-06	0.00146	TRUE	0.612
Gatad2b	Q8VHR5	2.76053e-07	6.93e-07	TRUE	-0.519
Gclm	O09172	1.43351e-08	1.32e-12	TRUE	6.28
Glipr2	Q9CYL5	0.050142	0.805	FALSE	-1.95
Glis1	Q8K1M4	0.0152136	0.703	FALSE	1.48
Glo1	Q9CPU0	0.160507	0.87	FALSE	0.102
Glod4	Q9CPV4	0.0232179	0.744	FALSE	-4.66
Glrx5	Q80Y14	4.95844e-08	7.54e-10	TRUE	0.204
Gls	D3Z7P3	0.000116065	0.0589	FALSE	-0.0472
Gmfb	Q9CQI3	0.121586	0.857	FALSE	-1.47
Golga3	P55937	0.0331373	0.775	FALSE	-1.16
Gpd2	Q64521	0.00244553	0.451	FALSE	-1.44
Gpx1	P11352	0.12664	0.859	FALSE	-1.33
Grsf1	Q8C5Q4	0.00760679	0.621	FALSE	0.184
Gsr	P47791	0.500528	0.912	FALSE	0.18
Hdac1	O09106	6.6564e-09	3.06e-14	TRUE	0.546
Hdac2	P70288	8.00541e-12	3.06e-14	TRUE	0.163
Hectd1	Q69ZR2	0.0170935	0.715	FALSE	-0.127
Hira	Q61666	0.394186	0.905	FALSE	1.74
Hist1h1c	P15864	0.2255	0.884	FALSE	3.92
Hist1h2af	Q8CGP5	0.0046814	0.553	FALSE	1.3
Hist1h2bc	Q6ZWY9	0.00075796	0.258	FALSE	1.2
Hist1h3a	P68433	0.00106028	0.312	FALSE	3.39
Hk1	P17710	2.2221e-05	0.0098	TRUE	0.192
Hmbox1	Q8BJA3	0.085135	0.838	FALSE	2
Hmga1	P17095	0.034513	0.778	FALSE	-3.81
Hmga2	P52927	0.0231862	0.744	FALSE	2.38
Hp1bp3	Q3TEA8	0.260011	0.89	FALSE	-1.34
Hprt1	P00493	6.28863e-08	2.17e-09	TRUE	0.125
Hsd17b7	O88736	0.109377	0.851	FALSE	0.938
Hsdl2	Q2TPA8	0.236012	0.886	FALSE	-0.012
Iars2	Q8BIJ6	0.288188	0.893	FALSE	0.144
Igf2bp2	Q5SF07	2.70995e-05	0.0127	TRUE	0.0275
Igfbp5	Q07079	1.07033e-05	0.00339	TRUE	-0.666
Igfbp7	Q61581	3.73896e-06	0.000581	TRUE	0.15
Il1rn	P25085	0.0362361	0.782	FALSE	-0.0314
Immt	Q8CAQ8	0.0118728	0.676	FALSE	-1.18
Inf2	Q0GNC1	0.0400464	0.789	FALSE	1.03
Ino80d	Q66JY2	0.370467	0.902	FALSE	5.13
Itga11	P61622	0.00839007	0.634	FALSE	0.0991
Itpa	Q9D892	1.60397e-07	1.02e-07	TRUE	-0.157
Jdp2	P97875	0.00990696	0.654	FALSE	1.65
Kctd20	Q8CDD8	0.0879649	0.84	FALSE	2.58
Kpna2	P52293	9.03525e-05	0.0472	TRUE	0.0166
Kpna3	O35344	5.7746e-06	0.00129	TRUE	-1.23
Kpna4	O35343	7.07057e-06	0.00181	TRUE	-0.105
Kpna6	O35345	0.00898994	0.643	FALSE	1.85
Krt76	Q3UV17	0.0890867	0.84	FALSE	-10.5
Lamb1	P02469	3.72852e-11	3.06e-14	TRUE	-0.725
Lamp2	P17047	5.64528e-05	0.0296	TRUE	-0.00738
Larp1	Q6ZQ58	0.00320853	0.495	FALSE	1.29
Las1l	A2BE28	0.0986678	0.846	FALSE	1.11
Lig3	P97386	0.000792207	0.265	FALSE	5.39
Lin54	Q571G4	0.149892	0.867	FALSE	1.01
Lpcat1	Q3TFD2	0.125974	0.858	FALSE	0.35
Lrrc32	G3XA59	0.0127887	0.684	FALSE	-0.749
Lsm6	P62313	0.239002	0.886	FALSE	1.53
Lypla1	P97823	0.0233616	0.745	FALSE	-1.92
Lzic	Q8K3C3	0.0591767	0.816	FALSE	0.346
Manf	Q9CXI5	0.281717	0.893	FALSE	-2.47
Map1a	Q9QYR6	0.0730489	0.829	FALSE	0.455
Map1b	P14873	0.497842	0.912	FALSE	-3.21
Mapk3	Q63844	0.00591466	0.587	FALSE	-1.28
2022-03-02	Q922Q1	0.356585	0.901	FALSE	-0.0735
Mbd2	Q9Z2E1	3.40617e-09	3.06e-14	TRUE	-0.118
Mbd3	Q9Z2D8	5.82257e-07	6.98e-06	TRUE	0.496
Mbnl2	Q8C181	0.135571	0.862	FALSE	-0.059
Me1	P06801	5.94055e-06	0.00135	TRUE	1.53
Morf4l1	P60762	0.616762	0.919	FALSE	0.666
Mpp1	P70290	2.94049e-09	3.06e-14	TRUE	0.0672
Mrps27	Q8BK72	0.00765871	0.622	FALSE	-0.301
Mrps36	Q9CQX8	0.00293401	0.481	FALSE	-0.141
Msantd4	Q91YU3	0.00102	0.305	FALSE	2.12
Mt1	P02802	0.582482	0.917	FALSE	-2.96
Mta1	Q8K4B0	4.03295e-12	3.06e-14	TRUE	-0.0602
Mta2	Q9R190	2.10577e-09	3.06e-14	TRUE	-0.0883
Mta3	Q924K8	3.19083e-10	3.06e-14	TRUE	-0.0442
Mtco2	P00405	8.15987e-06	0.00228	TRUE	5.06
Mvk	Q9R008	4.21133e-05	0.0213	TRUE	2.53
Mycbp	Q9EQS3	0.201557	0.879	FALSE	1.28
Myef2	Q8C854	0.00801157	0.628	FALSE	-1.44
Naa10	Q9QY36	0.0350672	0.779	FALSE	0.249
Naa25	Q8BWZ3	0.104541	0.849	FALSE	0.28
Naa50	Q6PGB6	0.000103323	0.0533	FALSE	1.88
Nampt	Q99KQ4	0.0179472	0.72	FALSE	2.38
Nckap1	P28660	0.0175179	0.718	FALSE	0.388
Ndufa7	Q9Z1P6	0.0372075	0.784	FALSE	-1.35
Ndufa8	Q9DCJ5	0.000602996	0.224	FALSE	0.0465
Ndufs2	Q91WD5	0.130546	0.86	FALSE	1
Nedd4l	Q8CFI0	0.000140815	0.0688	FALSE	0.0544
Nfib	P97863	1.32749e-08	8.66e-13	TRUE	0.00431
Nisch	Q80TM9	0.000103697	0.0535	FALSE	-0.164
Nme1	P15532	0.00421579	0.538	FALSE	-3.73
Nolc1	E9Q5C9	0.368813	0.902	FALSE	-1.26
Nptn	P97300	0.521679	0.914	FALSE	-0.37
Nrbp1	Q99J45	0.0858428	0.838	FALSE	-1.11
Nsa2	Q9CR47	0.164134	0.871	FALSE	3.6
Nsf	P46460	0.0152042	0.703	FALSE	1.19
Nub1	P54729	0.00709851	0.612	FALSE	0.103
Nucb2	P81117	0.000908866	0.287	FALSE	-0.136
Nudcd1	Q6PIP5	0.0661024	0.823	FALSE	-0.119
Nudt3	Q9JI46	0.0285823	0.763	FALSE	0.0356
Ociad1	Q9CRD0	0.0565528	0.813	FALSE	-0.0145
Otud4	B2RRE7	0.492485	0.912	FALSE	1.44
Pabpn1	Q8CCS6	0.507058	0.913	FALSE	0.523
Paf	Q9CQX4	0.21173	0.881	FALSE	-1.79
Pafah1b1	P63005	1.3036e-06	5.58e-05	TRUE	-0.0569
Parp1	P11103	0.00484968	0.558	FALSE	8.34
Parp2	O88554	0.00230652	0.441	FALSE	2.56
Parp3	Q3ULW8	0.000784482	0.263	FALSE	0.0317
Pdap1	Q3UHX2	2.62612e-08	3.38e-11	TRUE	-0.0932
Pdhb	Q9D051	8.50666e-07	1.95e-05	TRUE	-0.0457
Pdia5	Q921X9	0.076733	0.832	FALSE	-1.15
Peo1	Q8CIW5	0.700902	0.923	FALSE	2.49
Pfdn5	Q9WU28	0.736225	0.924	FALSE	0.0381
Pfn2	Q9JJV2	0.109891	0.852	FALSE	0.95
Pgrmc1	O55022	2.84229e-06	0.00034	TRUE	0.00192
Phf12	Q5SPL2	0.433194	0.908	FALSE	2.41
Phf5a	P83870	1.94718e-05	0.00817	TRUE	2.24
Pin1	Q9QUR7	6.56424e-08	2.58e-09	TRUE	-0.0701
Pitpnb	P53811	7.00278e-05	0.0368	FALSE	-0.419
Plbd2	Q3TCN2	0.122785	0.857	FALSE	-0.0387
Plekho2	Q8K124	0.000406037	0.17	FALSE	-1.04
Plp2	Q9R1Q7	2.61967e-08	3.34e-11	TRUE	-0.22
Pml	Q60953	0.0160945	0.709	FALSE	0.0477
Pnkp	Q9JLV6	0.0339061	0.776	FALSE	5.9
Pno1	Q9CPS7	0.000125733	0.0629	FALSE	-0.412
Pnpt1	Q8K1R3	0.022265	0.741	FALSE	-0.431
Polb	Q8K409	0.000240582	0.111	FALSE	4.21
Poldip2	Q91VA6	2.93794e-07	8.45e-07	TRUE	-0.163
Polr2h	Q923G2	0.00804891	0.628	FALSE	-0.0291
Ppil1	Q9D0W5	0.147934	0.866	FALSE	1.12
Ppm1b	P36993	0.00676496	0.606	FALSE	1.38
Ppp1r13l	Q5I1X5	0.0171622	0.715	FALSE	-0.028
Ppp1r14b	Q62084	0.0934833	0.843	FALSE	-2.08
Prkar1a	Q9DBC7	0.00412643	0.534	FALSE	-1.53
Prkar2a	P12367	0.0116923	0.674	FALSE	-2
Prr11	Q8BHE0	0.154628	0.868	FALSE	1.41
Prrx1	P63013	0.295174	0.894	FALSE	1.24
Psmb3	Q9R1P1	6.0565e-11	3.06e-14	TRUE	0.0587
Psmb7	P70195	0.195335	0.878	FALSE	1.49
Psmd5	Q8BJY1	8.76873e-06	0.00255	TRUE	0.00391
Psmd9	Q9CR00	0.0627237	0.82	FALSE	-0.085
Psme1	P97371	0.00332833	0.501	FALSE	0.089
Psme2	P97372	0.0290386	0.764	FALSE	-1.3
Psmg1	Q9JK23	0.0119204	0.676	FALSE	-0.0156
Ptgis	O35074	0.00386322	0.524	FALSE	-0.0564
Purb	O35295	0.00232617	0.443	FALSE	1.68
Pxn	Q8VI36	0.00192613	0.411	FALSE	-0.263
Q8BHG2	Q8BHG2	0.0469183	0.801	FALSE	2.49
Rab21	P35282	0.271986	0.891	FALSE	0.903
Rab31	Q921E2	0.0374657	0.784	FALSE	1.21
Ranbp2	Q9ERU9	0.172313	0.873	FALSE	0.29
Rbbp7	Q60973	2.95745e-08	6.04e-11	TRUE	0.414
Rbpj	P31266	1.09688e-05	0.0035	TRUE	-0.0202
Rbx1	P62878	8.71857e-05	0.0456	TRUE	-1.3
Rcn3	Q8BH97	6.64037e-07	1.01e-05	TRUE	0.103
Rfc1	P35601	1.08147e-05	0.00343	TRUE	1.03
Rfc3	Q8R323	0.000140681	0.0687	FALSE	1.83
Rfc4	Q99J62	0.000131601	0.0653	FALSE	1.3
Rfc5	Q9D0F6	0.000641787	0.233	FALSE	1.64
Rheb	Q921J2	0.242706	0.887	FALSE	0.331
Rhog	P84096	0.00393186	0.527	FALSE	1.76
Ripk3	Q9QZL0	2.52547e-08	2.86e-11	TRUE	-0.0578
rp9	P97762	3.65281e-07	1.64e-06	TRUE	0.0134
Rpa1	Q8VEE4	0.55753	0.916	FALSE	1.73
Rpa2	Q62193	0.840558	0.928	FALSE	1.51
Rpa3	Q9CQ71	0.153629	0.868	FALSE	1.3
Rps19bp1	Q8C6B9	6.68072e-05	0.0352	TRUE	0.0267
Rps6ka3	P18654	3.89401e-05	0.0195	TRUE	-0.174
Rsu1	Q01730	4.79884e-08	6.5e-10	TRUE	0.102
S100a4	P07091	1.00577e-05	0.00311	TRUE	0.283
Sall1	Q9ER74	0.0245391	0.749	FALSE	0.736
Sall4	Q8BX22	0.000114715	0.0584	FALSE	7.04
Samd4a	Q8CBY1	4.48725e-06	0.000818	TRUE	-0.284
Sar1a	P36536	2.35443e-06	0.000228	TRUE	-0.0137
Satb2	Q8VI24	0.0512692	0.807	FALSE	1.54
Sbno1	Q689Z5	0.0015963	0.38	FALSE	0.0197
Scarb1	Q61009	3.81328e-06	0.000602	TRUE	1.9
Scfd1	Q8BRF7	2.46269e-07	4.75e-07	TRUE	-0.264
Scpep1	Q920A5	1.83773e-07	1.67e-07	TRUE	-0.109
Sec23ip	Q6NZC7	2.62513e-05	0.0122	TRUE	-0.0386
Sel1l	Q9Z2G6	0.00136234	0.353	FALSE	1.48
Sema6d	Q76KF0	0.0453055	0.798	FALSE	-2.28
Sephs1	Q8BH69	0.0098204	0.653	FALSE	-0.476
Sh3bp1	P55194	0.0128239	0.685	FALSE	-0.0736
Sin3b	Q62141	0.0560891	0.813	FALSE	2.82
Slc29a1	Q9JIM1	0.0200205	0.731	FALSE	0.327
Slc30a7	Q9JKN1	0.596237	0.918	FALSE	3.11
Slc39a7	Q31125	0.143361	0.865	FALSE	-1.69
Slc7a5	Q9Z127	0.00125861	0.34	FALSE	-1.36
Slirp	Q9D8T7	0.0721055	0.828	FALSE	-2.51
Smad2	Q62432	0.0249555	0.751	FALSE	0.141
Smarcc1	P97496	7.23834e-07	1.28e-05	TRUE	-0.111
Snrpc	Q62241	0.406015	0.906	FALSE	0.903
Snx3	O70492	0.0237721	0.747	FALSE	-2
Snx9	Q91VH2	0.00132082	0.348	FALSE	1.63
Sord	Q64442	1.20148e-07	3.36e-08	TRUE	-0.0232
Spag9	Q58A65	0.000674013	0.24	FALSE	-0.649
Spata5	Q3UMC0	0.00642441	0.598	FALSE	-0.00225
Speg	Q62407	0.83017	0.928	FALSE	0.316
Spice1	Q8C804	0.000120782	0.0609	FALSE	-0.06
Srp54	P14576	3.51082e-07	1.46e-06	TRUE	0.0151
Srp68	Q8BMA6	1.09668e-05	0.0035	TRUE	0.0137
Srp9	P49962	0.00594359	0.588	FALSE	-3.36
Srpr	Q9DBG7	0.000702834	0.246	FALSE	-0.243
Srsf5	O35326	3.74553e-06	0.000583	TRUE	0.11
Ssr1	Q9CY50	0.00126343	0.341	FALSE	-0.0364
Stam2	O88811	0.0397072	0.789	FALSE	-0.204
Strn3	Q9ERG2	1.02702e-05	0.0032	TRUE	0.326
Stt3a	P46978	0.182554	0.875	FALSE	0.0187
Stt3b	Q3TDQ1	0.000525464	0.204	FALSE	2.02
Stx12	Q9ER00	0.276997	0.892	FALSE	-0.79
Stx18	Q8VDS8	0.00681975	0.607	FALSE	0.0925
Suclg2	Q9Z2I8	0.0143367	0.697	FALSE	-0.0895
Sumo2	P61957	3.48696e-11	3.06e-14	TRUE	-4.47
Supt16h	Q920B9	1.27755e-05	0.00436	TRUE	0.287
Supt5h	O55201	5.16285e-05	0.0268	TRUE	0.441
Surf4	Q64310	0.51683	0.913	FALSE	-1.42
Tarbp2	P97473	0.00865106	0.638	FALSE	0.062
Tbca	P48428	7.96068e-07	1.65e-05	TRUE	0.0562
Tdp1	Q8BJ37	2.12604e-08	1.25e-11	TRUE	-0.319
Tead1	P30051	9.29425e-07	2.44e-05	TRUE	-0.287
Tfam	P40630	0.737834	0.924	FALSE	1.23
Tfe3	Q64092	0.126113	0.858	FALSE	2.79
Tfeb	Q9R210	0.0748423	0.831	FALSE	2.7
Tgm2	P21981	0.00011424	0.0581	FALSE	0.564
Thbs1	P35441	0.0500618	0.805	FALSE	1.41
Thy1	P01831	3.81901e-06	0.000604	TRUE	0.359
Timm13	P62075	0.00349184	0.508	FALSE	-0.0481
Timm50	Q9D880	0.00757445	0.621	FALSE	-1.38
Tm9sf2	P58021	0.0129811	0.686	FALSE	0.168
Tm9sf3	Q9ET30	0.00544921	0.575	FALSE	-0.178
Tma7	Q8K003	0.00594859	0.588	FALSE	1.01
Tmed3	Q78IS1	0.0273667	0.759	FALSE	2.89
Tmpo	Q61029	0.561169	0.916	FALSE	2.97
Tmpo.1	Q61033	0.730828	0.924	FALSE	5.16
Top2a	Q01320	3.37573e-05	0.0166	TRUE	0.119
Top2b	Q64511	0.0175539	0.718	FALSE	1.03
Top3a	O70157	0.00117801	0.329	FALSE	1.44
Tor1aip1	Q921T2	3.0048e-05	0.0145	TRUE	3.11
Trim21	Q62191	0.802644	0.927	FALSE	-5.06
Trim47	Q8C0E3	0.173829	0.873	FALSE	-0.0203
Triobp	Q99KW3	0.0034625	0.507	FALSE	0.11
Trnt1	Q8K1J6	0.00387729	0.525	FALSE	0.104
Tsc22d1	P62500	6.42625e-06	0.00154	TRUE	-0.217
Tuba4a	P68368	0.10049	0.847	FALSE	0.115
Txndc17	Q9CQM5	6.22216e-08	2.07e-09	TRUE	-0.0368
Uba5	Q8VE47	0.000384945	0.163	FALSE	2.39
Ube2n	P61089	3.22575e-09	3.06e-14	TRUE	0.219
Ubfd1	Q78JW9	0.00298419	0.483	FALSE	0.153
Ubl5	Q9EPV8	0.00314256	0.492	FALSE	0.192
Ubr4	A2AN08	0.312569	0.896	FALSE	1.02
Ufm1	P61961	0.0921868	0.842	FALSE	-0.0544
Ugp2	Q91ZJ5	0.0427495	0.794	FALSE	0.0321
Uqcrb	Q9D855	8.45432e-06	0.00241	TRUE	1.92
Usmg5	Q78IK2	0.0203489	0.732	FALSE	-0.0644
Uso1	Q9Z1Z0	2.21319e-05	0.00975	TRUE	0.0503
Usp7	Q6A4J8	0.937145	0.932	FALSE	1.05
Vac14	Q80WQ2	0.0740652	0.83	FALSE	-1.01
Vrk3	Q8K3G5	0.480451	0.911	FALSE	3.65
Vta1	Q9CR26	0.0456431	0.799	FALSE	-0.285
Wls	Q6DID7	0.0608785	0.818	FALSE	-0.643
Xrcc1	Q60596	0.000302499	0.135	FALSE	4.83
Xrcc5	P27641	7.30933e-05	0.0384	TRUE	2.74
Xrcc6	P23475	0.00192417	0.411	FALSE	3.63
Yeats2	Q3TUF7	0.831553	0.928	FALSE	1.63
Yipf5	Q9EQQ2	0.0673233	0.824	FALSE	1.26
Zfhx3	Q61329	0.213951	0.882	FALSE	2.27
Zfhx4	Q9JJN2	6.36593e-06	0.00152	TRUE	2.63
Zfp219	Q6IQX8	0.000211328	0.0987	FALSE	-0.00187

## Sheet: Fig2e 
IP-MS for Figure 2C
COMMON	Sall4WT specific	Sall4 K5A specific
Chd4	Mta1	Sumo2
Cux1	Mta2	Nme1
Sall4	Gatad2b	Srp9
Lig3	Mbd3	Rbx1
Xrcc1	Hdac2	Slc7a5
Xrcc5	Cdk2ap1	Kpna6
Polb	Mta3	Gpd2
Aplf	Hdac1	Ppp1r14b
Rfc4	Mbd2	Atp6v0d1
Rfc3	Rbbp7	Dhfr
Hist1h2bc	Plp2	Krt76
Xrcc6	Kpna4	Fam60a
Parp1	Tdp1	Manf
Cux1.1	Rfc1	Plekho2
Dlx3	Gatad2a	Mapk3
Rfc5	Foxc2	Psme2
Pnkp	Nfib	Appl1
Hist1h2af	Cebpb	Gmfb
Parp2	Rbpj	Camk2g
Sin3b	rp9	Arfgap1
Hist1h3a	Tead1	Gpx1
Atad3	Samd4a	Timm50
Hmga2	Top2a	Golga3
Hmga1	Rps19bp1	Pdia5
Actr1b	Parp3	Vac14
Hmbox1	Spice1	Myef2
Prr11	Crmp1	Paf
Tfeb	Pno1	Nrbp1
Rpa3	Rps6ka3	Nsa2
Glod4	Zfp219	Immt
Tfe3	Filip1	Ndufa7
Slirp	Cdk9	Arpin
Snx3	Smad2	Sema6d
Lypla1	Grsf1	Mt1
Mycbp	Ssr1	Hp1bp3
Eif3j1	Triobp	Slc39a7
Prkar2a	Timm13	Erc1
Phf12	Edf1	Nolc1
Prrx1	Spata5	Map1b
Rpa1	Ptgis	Ino80d
Vrk3	Ubl5	Ubr4
Otud4	Tarbp2	Frg1
Cox5a	Mrps27	C1qa
Peo1	Pml	Cstf2
Banf1	Stx18	Surf4
Trim21	Sephs1	Yeats2
Tfam	Usmg5	C1qc
Usp7	Fip1l1	Dhrs1
Tmpo.1	Arpp19	Psmb7
Tmpo	Ctsl	Lsm6
Slc30a7	Ufm1	Inf2
Hira	Psmd9	Ppil1
Las1l	Pnpt1	Ndufs2
Thbs1	Ankle2	Zfhx3
Kctd20	Plbd2	Lin54
Naa50	Hsdl2	Ctsz
Gar1	Lpcat1	Fam136a
Carhsp1	Map1a	Rab31
Me1	Gsr	Nsf
Phf5a	Pfdn5	Btbd10
Mvk	Speg	Yipf5
Clta	2022-03-02	Satb2
Gclm	Rab21	Top2b
	Ugp2	Ppm1b
	Cops5	Tma7
	Aifm1	Glipr2
	Pitpnb	Glis1
	Atp6v1g1	Larp1
	Gls	Q8BHG2
	Nedd4l	Chmp4b
	Srp68	Sel1l
	Camk2d	Top3a
	Sec23ip	Hist1h1c
	Cops2	Snx9
	Scpep1	Purb
	Dnajc3	Prkar1a
	Poldip2	Jdp2
	Pafah1b1	C1qb
	Pgrmc1	Stt3b
	Srp54	Ccdc47
	Scfd1	Cyr61
	Glrx5	Uqcrb
	Tsc22d1	Scarb1
	Ccar1	Cycs
	Supt5h	Msantd4
	Pdhb	Nampt
	Uso1	Uba5
	Pin1	Rhog
	Srsf5	Zfhx4
	Bcap31	Tmed3
	Tbca	Chmp2a
	Itpa	Tor1aip1
	Hprt1	Chmp3
	Dpp3	Chmp1a
	Txndc17	Atad5
	Ripk3	Mtco2
	Eif5
	Pdap1
	Rcn3
	Ube2n
	Cpne1
	Cdkn1c
	Sord
	Coro1b
	Rsu1
	Atxn2
	Psmb3
	Mpp1
	Lamb1
	S100a4

## Sheet: Fig4c
name	ID	N12Jpd2__vs_Jpd2__p.val	N12Jpd2__vs_Jpd2__p.adj	N12Jpd2__vs_Jpd2__significant	N12Jpd2__vs_Jpd2__ratio
Aatf	Q9JKX4	5.32177e-05	0.0114	TRUE	1.48
Acbd5	Q5XG73	0.000142939	0.0485	TRUE	-2.21
Aebp2	Q9Z248	5.34962e-05	0.0115	TRUE	1.63
Afg3l1	Q920A7	2.36525e-05	0.00233	TRUE	-2.02
Agrn	A2ASQ1	2.51809e-05	0.00266	TRUE	1.55
Ankrd16	A2AS55	3.53881e-06	6.5e-06	TRUE	-3.39
Ap2s1	P62743	1.60308e-05	0.000912	TRUE	2.65
Aplf	Q9D842	5.73903e-06	4.25e-05	TRUE	3.57
Arf5	P84084	4.85904e-07	4.74e-11	TRUE	2.84
Arg1	Q61176	6.97009e-05	0.0177	TRUE	2.12
Arhgap31	A6X8Z5	8.73538e-06	0.000173	TRUE	-2.61
Arhgef17	Q80U35	3.60507e-06	6.96e-06	TRUE	1.86
Atad5	Q4QY64	1.39464e-06	6.63e-08	TRUE	3.31
Atf1	P81269	3.51442e-07	3.16e-12	TRUE	-5.71
Atf2	P16951	2.0302e-05	0.00165	TRUE	-1.47
Atf7	Q8R0S1	4.60224e-05	0.00882	TRUE	-1.22
Atxn10	P28658	3.37614e-05	0.00491	TRUE	1.84
Aven	Q9D9K3	2.27522e-06	9.26e-07	TRUE	2.34
Bach1	P97302	2.37403e-06	1.13e-06	TRUE	-1.84
Baiap2	Q8BKX1	3.71302e-05	0.00586	TRUE	1.69
Banf1	O54962	2.17648e-07	3.62e-14	TRUE	5.28
Baz2a	Q91YE5	0.000138472	0.0466	TRUE	-1.39
Bend3	Q6PAL0	0.000142027	0.0481	TRUE	2.24
Bnc1	O35914	3.71401e-05	0.00586	TRUE	-1.49
Brd4	Q9ESU6	0.000105795	0.033	TRUE	-1.11
Brms1l	Q3U1T3	4.82205e-06	2.22e-05	TRUE	3.93
Btf3	Q64152	3.0611e-05	0.00404	TRUE	3.07
C1qc	Q02105	1.57311e-05	0.000872	TRUE	-1.45
C1qtnf1	Q9QXP7	9.30134e-06	0.000208	TRUE	3.13
C5	P06684	5.57877e-07	1.39e-10	TRUE	-3.22
C8a	Q8K182	4.26535e-05	0.00764	TRUE	-1.95
C8b	Q8BH35	2.53326e-05	0.00269	TRUE	-1.72
Camk2d	Q6PHZ2	0.000114003	0.0364	TRUE	-1.86
Casz1	Q9CWL2	2.16414e-05	0.00191	TRUE	2.4
Cbfb	Q08024	8.02774e-06	0.000133	TRUE	2.67
Cbx3	P23198	3.93894e-05	0.00654	TRUE	-1.42
Cdc34	Q8CFI2	8.32287e-06	0.000149	TRUE	2.11
Cdc42	P60766	9.67692e-05	0.0292	TRUE	1.61
Cdk1	P11440	2.10728e-06	6.39e-07	TRUE	2.57
Cdk2ap1	O35207	2.0975e-08	1.87e-14	TRUE	7.26
Cebpa	P53566	3.12682e-05	0.00422	TRUE	-1.27
Cebpb	P28033	3.43714e-07	2.63e-12	TRUE	-4.46
Cebpd	Q00322	1.8683e-09	1.87e-14	TRUE	-8.37
Cebpg	P53568	3.42082e-07	2.52e-12	TRUE	-3.64
Chaf1a	Q9QWF0	3.7861e-06	8.41e-06	TRUE	3.22
Chaf1b	Q9D0N7	7.31092e-06	9.85e-05	TRUE	2.75
Chd4	Q6PDQ2	2.08128e-08	1.87e-14	TRUE	4.69
Chd5	A2A8L1	1.62959e-05	0.000949	TRUE	4.34
Chmp2a	Q9DB34	2.40953e-05	0.00242	TRUE	2.57
Chmp3	Q9CQ10	9.20313e-06	0.000201	TRUE	2.63
Chmp4b	Q9D8B3	0.000116329	0.0374	TRUE	1.28
Cnbp	P53996	0.000121766	0.0396	TRUE	1.31
Col11a1	Q61245	2.37235e-07	7e-14	TRUE	4.72
Col5a1	O88207	1.76843e-05	0.00117	TRUE	1.69
Colec12	Q8K4Q8	2.05828e-05	0.0017	TRUE	2.18
Comp	Q9R0G6	9.54699e-06	0.000224	TRUE	1.73
Cpeb4	Q7TN98	1.59939e-05	0.000907	TRUE	1.83
Creb3l1	Q9Z125	2.94278e-05	0.00373	TRUE	-1.36
Creb3l2	Q8BH52	1.89947e-05	0.0014	TRUE	-2.23
Creb5	Q8K1L0	0.000120242	0.039	TRUE	-2.48
Cux1	P53564	1.53675e-07	1.87e-14	TRUE	4.95
Cux1.1	P70403	4.309e-08	1.87e-14	TRUE	-6.51
Cycs	P62897	8.26484e-05	0.0232	TRUE	-2.21
Dctn5	Q9QZB9	1.22508e-05	0.000455	TRUE	-2.87
Dek	Q7TNV0	1.53176e-05	0.000816	TRUE	-1.85
Eif2d	Q61211	1.00213e-05	0.000258	TRUE	1.93
Eif3m	Q99JX4	9.5424e-06	0.000223	TRUE	3.71
Eng	Q63961	5.77601e-07	1.78e-10	TRUE	2.37
Fam101a	Q7TS73	7.3911e-07	1.09e-09	TRUE	-3.23
Fam83d	Q9D7I8	4.34082e-06	1.46e-05	TRUE	2.54
Fbxo22	Q78JE5	3.72245e-05	0.00588	TRUE	2.26
Ftl1	P29391	3.62984e-07	4.05e-12	TRUE	-3.16
Gatad2a	Q8CHY6	1.58569e-10	1.87e-14	TRUE	9.13
Gatad2b	Q8VHR5	1.16078e-09	1.87e-14	TRUE	7.08
Gdf10	P97737	7.34858e-05	0.0193	TRUE	2.18
Gigyf2	Q6Y7W8	0.000135279	0.0452	TRUE	1.25
Glis1	Q8K1M4	4.14271e-05	0.00722	TRUE	-1.25
Gng12	Q9DAS9	2.33095e-05	0.00226	TRUE	3.47
Gramd4	Q8CB44	2.86715e-05	0.00353	TRUE	-2.09
Gse1	Q3U3C9	3.84713e-06	8.95e-06	TRUE	2.39
Gtse1	Q8R080	3.53517e-06	6.47e-06	TRUE	2.68
Guf1	Q8C3X4	5.70039e-05	0.0128	TRUE	2.35
H2afv	Q3THW5	3.392e-06	5.52e-06	TRUE	-2.67
H2afy	Q9QZQ8	3.70972e-07	4.76e-12	TRUE	-3.44
H2afy2	Q8CCK0	1.158e-05	0.000391	TRUE	-1.66
Hat1	Q8BY71	1.22379e-07	1.87e-14	TRUE	5.33
Hbs1l	Q69ZS7	3.17877e-06	4.25e-06	TRUE	2.54
Hdac1	O09106	1.88823e-09	1.87e-14	TRUE	6.28
Helz2	E9QAM5	1.29528e-05	0.000525	TRUE	-2.73
Herc2	Q4U2R1	3.47436e-06	6.06e-06	TRUE	2.03
Hist1h2af	Q8CGP5	2.38699e-06	1.15e-06	TRUE	-2.97
Hist1h2bc	Q6ZWY9	6.45156e-07	4.03e-10	TRUE	-2.82
Hist1h3a	P68433	1.30794e-06	4.59e-08	TRUE	-2.32
Hist2h2aa1	Q6GSS7	0.00011738	0.0378	TRUE	-2.77
Hmbox1	Q8BJA3	1.43681e-07	1.87e-14	TRUE	4.79
Hmga2	P52927	5.97918e-05	0.0139	TRUE	-1.74
Homez	Q80W88	7.57457e-06	0.00011	TRUE	-3.9
Hoxd13	P70217	8.35992e-05	0.0236	TRUE	-2.13
Hspa2	P17156	7.58294e-06	0.000111	TRUE	-3.12
Igf2	P09535	2.88639e-05	0.00358	TRUE	-1.37
Igfbp4	P47879	2.47432e-05	0.00256	TRUE	-1.87
Ighmbp2	P40694	2.29785e-05	0.00219	TRUE	3.66
Imp3	Q921Y2	5.79429e-05	0.0132	TRUE	1.47
Imp4	Q8VHZ7	3.11774e-06	3.92e-06	TRUE	3.4
Impdh1	P50096	4.68643e-06	1.99e-05	TRUE	2.61
Ino80c	Q8BHA0	1.42121e-05	0.000674	TRUE	-2.45
Ipo4	Q8VI75	5.9379e-06	4.8e-05	TRUE	2.55
Ipo7	Q9EPL8	3.01895e-06	3.42e-06	TRUE	-2.8
Irf2bp1	Q8R3Y8	2.21512e-08	1.87e-14	TRUE	-4.16
Irf2bp2	E9Q1P8	3.6761e-07	4.46e-12	TRUE	-3.59
Irf2bpl	Q8K3X4	2.46873e-08	1.87e-14	TRUE	-4.22
Ist1	Q9CX00	1.11802e-05	0.000355	TRUE	1.71
Isyna1	Q9JHU9	5.35032e-05	0.0115	TRUE	-1.85
Iws1	Q8C1D8	6.70467e-05	0.0167	TRUE	-2.7
Jun	P05627	0.000109326	0.0345	TRUE	-1.54
Kansl3	A2RSY1	0.000111467	0.0354	TRUE	1.44
Kctd2	Q8CEZ0	3.28077e-07	1.76e-12	TRUE	-5.72
Kctd20	Q8CDD8	9.10772e-06	0.000195	TRUE	3.06
Kdm2a	P59997	1.28427e-06	4.12e-08	TRUE	-3.24
Kif3c	O35066	5.98394e-07	2.31e-10	TRUE	4.29
Klc2	O88448	2.23191e-06	8.46e-07	TRUE	-2.4
Klhl26	Q8BGY4	8.02318e-05	0.0221	TRUE	2.07
Kpna1	Q60960	1.04257e-06	1.13e-08	TRUE	4.86
Kpna2	P52293	0.000125663	0.0412	TRUE	1.38
Kpna4	O35343	1.41939e-08	1.87e-14	TRUE	5.03
Lama5	Q61001	2.06551e-08	1.87e-14	TRUE	4.51
Larp4b	Q6A0A2	4.03927e-07	9.9e-12	TRUE	4.54
Lig3	P97386	6.24914e-07	3.2e-10	TRUE	3.36
Map1a	Q9QYR6	3.95956e-05	0.0066	TRUE	-1.5
Mbd2	Q9Z2E1	4.63083e-08	1.87e-14	TRUE	6.04
Mbd3	Q9Z2D8	1.87975e-06	3.55e-07	TRUE	9.8
Mcam	Q8R2Y2	3.2437e-05	0.00454	TRUE	1.72
Mccc1	Q99MR8	1.51817e-05	0.000798	TRUE	2.37
Mcm4	P49717	6.50764e-05	0.0159	TRUE	-3.1
Mgp	P19788	4.47621e-07	2.42e-11	TRUE	4.27
Micu1	Q8VCX5	3.66178e-05	0.00571	TRUE	2.32
Mixl1	Q9WUI0	1.98213e-05	0.00156	TRUE	1.46
Mkl2	P59759	5.15642e-05	0.0108	TRUE	-2.57
Mlxipl	Q99MZ3	1.31991e-08	1.87e-14	TRUE	5.58
Mov10	P23249	0.000120573	0.0391	TRUE	1.1
Mphosph10	Q810V0	8.02482e-05	0.0221	TRUE	1.28
Mphosph8	Q3TYA6	2.50666e-06	1.45e-06	TRUE	-2.14
Mpp7	Q8BVD5	3.52558e-07	3.24e-12	TRUE	3.37
Mrpl39	Q9JKF7	5.65732e-06	4.04e-05	TRUE	2.08
Mta1	Q8K4B0	5.80399e-10	1.87e-14	TRUE	7.88
Mta2	Q9R190	1.57078e-09	1.87e-14	TRUE	7.07
Mta3	Q924K8	2.01063e-10	1.87e-14	TRUE	8.39
Mtif3	Q9CZD5	2.23483e-05	0.00206	TRUE	1.63
Myh14	Q6URW6	1.57395e-07	1.87e-14	TRUE	6.57
Ncl	P09405	3.10313e-06	3.84e-06	TRUE	2.3
Ndufa6	Q9CQZ5	5.38651e-06	3.38e-05	TRUE	-3.89
Neil1	Q8K4Q6	1.28615e-05	0.000516	TRUE	2.32
Nfatc2	Q60591	9.19319e-05	0.0271	TRUE	-1.34
Nfatc3	P97305	2.56229e-08	1.87e-14	TRUE	-4.5
Nfatc4	Q8K120	2.43121e-05	0.00247	TRUE	-3.32
Nfic	P70255	1.37354e-05	0.000616	TRUE	-2.85
Nfil3	O08750	7.81179e-07	1.6e-09	TRUE	-4.14
Nip7	Q9CXK8	2.19891e-05	0.00198	TRUE	1.29
Nipbl	Q6KCD5	8.82209e-06	0.000178	TRUE	-1.89
Nol11	Q8BJW5	2.09067e-05	0.00177	TRUE	1.62
Nol7	Q9D7Z3	5.31294e-05	0.0114	TRUE	2.41
Nuak1	Q641K5	7.99609e-06	0.000131	TRUE	-2.57
Nudt19	P11930	2.17867e-06	7.53e-07	TRUE	2.01
Osbpl8	B9EJ86	7.48711e-05	0.0199	TRUE	1.88
Pabpc1	P29341	2.90137e-05	0.00362	TRUE	1.6
Parp1	P11103	1.20773e-05	0.000438	TRUE	1.9
Pbx2	O35984	3.64335e-06	7.23e-06	TRUE	-2.8
Pcdhga4	Q91XY4	3.62109e-05	0.0056	TRUE	1.87
Pcna	P17918	3.53793e-05	0.00536	TRUE	3.45
Pde12	Q3TIU4	9.5952e-05	0.0288	TRUE	-2.6
Pdlim4	P70271	4.02619e-06	1.07e-05	TRUE	-3.91
Peo1	Q8CIW5	5.79228e-07	1.82e-10	TRUE	3.61
Phf20l1	Q8CCJ9	1.54333e-06	1.18e-07	TRUE	3.09
Pnkd	Q69ZP3	8.93336e-06	0.000185	TRUE	2.24
Pnkp	Q9JLV6	7.2763e-06	9.7e-05	TRUE	3.03
Pogz	Q8BZH4	9.39538e-07	5.76e-09	TRUE	-2.61
Polg2	Q9QZM2	6.98138e-05	0.0178	TRUE	2.11
Prkdc	P97313	1.18558e-05	0.000417	TRUE	3.1
Prox1	P48437	8.53232e-05	0.0243	TRUE	1.84
Prr15l	Q8JZM2	3.94028e-06	9.85e-06	TRUE	2.75
Psmb2	Q9R1P3	0.000144532	0.0491	TRUE	2.35
Ptpn14	Q62130	1.2231e-05	0.000453	TRUE	2.62
Pwwp2a	Q69Z61	1.28955e-05	0.000519	TRUE	3.63
Q6PAC4	Q6PAC4	3.81449e-07	6.01e-12	TRUE	5.39
Q9CR55	Q9CR55	3.0951e-05	0.00414	TRUE	-1.67
Rab3il1	Q8VDV3	0.000127971	0.0421	TRUE	-1.7
Raver1	Q9CW46	5.14738e-06	2.85e-05	TRUE	3.44
Rbbp4	Q60972	2.03014e-09	1.87e-14	TRUE	7.54
Rbbp7	Q60973	7.49419e-09	1.87e-14	TRUE	7.27
Rbm47	Q91WT8	6.76348e-06	7.61e-05	TRUE	2.76
Rbm5	Q91YE7	0.00013962	0.0471	TRUE	-1.2
Rbms1	Q91W59	2.45333e-05	0.00252	TRUE	-1.2
Recql	Q9Z129	5.48288e-05	0.012	TRUE	-1.62
Rer1	Q9CQU3	5.79909e-06	4.41e-05	TRUE	-2.3
Rexo1	Q7TT28	8.61097e-05	0.0246	TRUE	-3.17
Rhbdd1	Q8BHC7	4.62178e-06	1.88e-05	TRUE	-4.41
Rin1	Q921Q7	2.39208e-05	0.00239	TRUE	-2.86
Rnf20	Q5DTM8	1.45063e-06	8.3e-08	TRUE	-5.36
Rnh1	Q91VI7	1.49036e-05	0.000762	TRUE	-1.51
Rnmt	Q9D0L8	3.50858e-06	6.29e-06	TRUE	3.18
rp9	P97762	0.000100202	0.0306	TRUE	-1.1
Rpap3	Q9D706	3.92548e-05	0.0065	TRUE	1.77
Rreb1	Q3UH06	5.56815e-05	0.0123	TRUE	-1.55
Rrp1	P56183	7.20894e-06	9.41e-05	TRUE	3.06
Runx2	Q08775	2.38835e-06	1.16e-06	TRUE	3.4
Sap130	Q8BIH0	9.23698e-06	0.000204	TRUE	2.54
Sap30	O88574	1.16787e-05	0.0004	TRUE	2.81
Sccpdh	Q8R127	3.58962e-06	6.85e-06	TRUE	-2.46
Scd1	P13516	9.62462e-05	0.029	TRUE	-2.1
Sdf2l1	Q9ESP1	3.26953e-05	0.00461	TRUE	1.87
Sec23ip	Q6NZC7	1.08479e-06	1.45e-08	TRUE	-2.66
2022-09-08	Q8CHH9	3.52893e-06	6.43e-06	TRUE	2.19
Sf3a1	Q8K4Z5	5.27409e-05	0.0112	TRUE	-1.13
Sf3a3	Q9D554	9.79872e-05	0.0297	TRUE	-1.09
Sgk223	Q571I4	7.7074e-07	1.46e-09	TRUE	-3.6
Sgol2	Q7TSY8	0.000105397	0.0328	TRUE	1.47
Sh3pxd2b	A2AAY5	0.000117176	0.0378	TRUE	-1.85
Sin3a	Q60520	5.64509e-07	1.51e-10	TRUE	3.62
Sin3b	Q62141	1.81693e-05	0.00126	TRUE	2.41
Slc7a6os	Q7TPE5	7.26434e-05	0.0189	TRUE	1.88
Slirp	Q9D8T7	3.35902e-05	0.00486	TRUE	2.68
Smarca5	Q91ZW3	5.43561e-05	0.0118	TRUE	-1.33
Smarcc1	P97496	0.000113886	0.0364	TRUE	-1.37
Smarcc2	Q6PDG5	7.24299e-07	9.47e-10	TRUE	-3.67
Smarcd1	Q61466	2.23598e-05	0.00206	TRUE	-1.78
Smarce1	O54941	6.383e-05	0.0154	TRUE	-1.63
Smn1	P97801	1.78632e-06	2.7e-07	TRUE	3.95
Snrpc	Q62241	2.93906e-06	3.04e-06	TRUE	-4.21
Sp3	O70494	6.92956e-05	0.0176	TRUE	-1.87
Srsf4	Q8VE97	1.17616e-06	2.42e-08	TRUE	-3.28
Stard5	Q9EPQ7	6.41556e-05	0.0156	TRUE	-1.2
Stau2	Q8CJ67	7.12703e-06	9.06e-05	TRUE	2.98
Suds3	Q8BR65	3.6542e-07	4.26e-12	TRUE	3.35
Syne2	Q6ZWQ0	9.63418e-09	1.87e-14	TRUE	5.65
Taf6	Q62311	2.82503e-06	2.55e-06	TRUE	2.61
Tbc1d2b	Q3U0J8	3.39801e-05	0.00497	TRUE	2.03
Tbl2	Q9R099	3.35758e-05	0.00486	TRUE	1.87
Tbl3	Q8C4J7	6.52208e-05	0.016	TRUE	1.02
Tcerg1	Q8CGF7	1.61041e-05	0.000922	TRUE	2.96
Tcf20	Q9EPQ8	8.63752e-05	0.0247	TRUE	2.18
Tdp1	Q8BJ37	2.67884e-05	0.00305	TRUE	2.75
Tead1	P30051	1.21863e-05	0.000448	TRUE	-4.36
Tef	Q9JLC6	4.93633e-06	2.42e-05	TRUE	-2.21
Tfam	P40630	6.7757e-05	0.017	TRUE	1.28
Thumpd3	P97770	0.000118051	0.0381	TRUE	1.68
Tmed5	Q9CXE7	2.54892e-06	1.57e-06	TRUE	3.66
Tmem173	Q3TBT3	1.34383e-06	5.36e-08	TRUE	3.67
Top1	Q04750	1.18754e-05	0.000419	TRUE	-1.62
Top3a	O70157	6.23982e-06	5.74e-05	TRUE	1.92
Trex1	Q91XB0	5.27835e-05	0.0113	TRUE	-3.17
Trim24	Q64127	4.77994e-05	0.00945	TRUE	-1.93
Tsr1	Q5SWD9	3.41879e-05	0.00503	TRUE	1.34
U2af1l4	Q8BGJ9	5.4391e-07	1.15e-10	TRUE	-3.58
Ubac2	Q8R1K1	2.67577e-05	0.00304	TRUE	-3.34
Uchl5	Q9WUP7	3.82508e-06	8.75e-06	TRUE	3.19
Uhrf2	Q7TMI3	4.93736e-07	5.38e-11	TRUE	-4.1
Utp6	Q8VCY6	3.62632e-05	0.00561	TRUE	2.15
Vrk2	Q8BN21	0.000128072	0.0422	TRUE	2.41
Wapal	Q65Z40	5.10283e-05	0.0106	TRUE	-2.03
Wdr3	Q8BHB4	0.00013585	0.0455	TRUE	1.18
Wdr43	Q6ZQL4	0.000100493	0.0308	TRUE	1.62
Wdr5	P61965	3.93798e-05	0.00654	TRUE	2.03
Wdr75	Q3U821	1.93539e-06	4.14e-07	TRUE	2.61
Wdr82	Q8BFQ4	8.66412e-08	1.87e-14	TRUE	3.72
Wdr91	Q7TMQ7	1.19691e-05	0.000428	TRUE	2.56
Wnk1	P83741	3.71396e-09	1.87e-14	TRUE	-9.07
Xrcc1	Q60596	6.58262e-06	6.93e-05	TRUE	3.74
Zcchc7	B1AX39	1.55005e-05	0.000841	TRUE	-1.81
Zfhx3	Q61329	9.66177e-06	0.000231	TRUE	3.34
Zfhx4	Q9JJN2	0.000123886	0.0405	TRUE	1.3
Zfp219	Q6IQX8	5.96125e-05	0.0138	TRUE	3.51
Zfp292	Q9Z2U2	1.37208e-07	1.87e-14	TRUE	-2.96
Zfp462	B1AWL2	1.29606e-05	0.000526	TRUE	2.13
Zkscan1	Q8BGS3	1.40485e-05	0.000654	TRUE	-2.19
Znf32	Q80V23	5.60363e-05	0.0125	TRUE	-2.87
Znf423	Q80TS5	2.86776e-06	2.72e-06	TRUE	2.37
Znf48	Q3US17	6.93315e-05	0.0176	TRUE	2.37
Znf532	Q6NXK2	9.34878e-07	5.57e-09	TRUE	2.35
Znf592	Q8BHZ4	5.3733e-05	0.0116	TRUE	4.7
Znf687	Q9D2D7	7.87998e-05	0.0215	TRUE	3.05
Znf740	Q6NZQ6	2.03666e-05	0.00166	TRUE	-2.54
Znf800	Q0VEE6	1.20912e-07	1.87e-14	TRUE	7.39
Znf865	Q3U3I9	1.21359e-05	0.000444	TRUE	-2.12
Zscan21	Q07231	9.97589e-07	8.54e-09	TRUE	2.36
Zzef1	Q5SSH7	1.32632e-05	0.000561	TRUE	3.4
