# Supplementary material for: The NuRD complex cooperates with SALL4 to orchestrate reprogramming
Source: Nat Commun. 2023 May 18;14:2846. doi: 10.1038/s41467-023-38543-0 (PMC10199099; doi:10.1038/s41467-023-38543-0)
Supplement: Supplementary file 8 — Supplementary Data 5 [file 41467_2023_38543_MOESM8_ESM.xlsx]

## Sheet: Sheet1
	Target gene	shRNA	Oligo Sequence	Experiment Used
	Mta1	shMta1-1	GCAGGTTTATATTCCCAACTA	Knockdown
	Mta1	shMta1-2	CCGCAGGATTGAAGAGCTTAA	Knockdown
	Mta2	shMta2-2	CGGGAAGGATTTCAATGATAT	Knockdown
	Mta2	shMta2-1	GCAGAGGGAGAATCAGATAAT	Knockdown
	Mta3	shMta3-1	ACGGCCGTTTGTTGCTATTAA	Knockdown
	Mta3	shMta3-2	CGGCAAAGATTTCAACGACAT	Knockdown
	Mbd2	shMbd2-1	TCAATCAGAACAAGGGTAAAC	Knockdown
	Mbd2	shMbd2-2	CGGCAAGATGATGCCTAGTAA	Knockdown
	Mbd3	shMbd3-2	GCGCTATGATTCTTCCAACCA	Knockdown
	Mbd3	shMbd3-5	AAGTCACTTTCCTTCAATAAA	Knockdown
	Hdac1	shHdac1-2	GATGTTGGAAACTACTATTAT	Knockdown
	Hdac1	shHdac1-6	TGAATACTTTGGACCGGATTT	Knockdown
	HDAC2	shHDAC2-2	CGAGCATCAGACAAACGGATA	Knockdown
	HDAC2	shHDAC2-4	CGATCAATAAGACCAGATAAT	Knockdown
	Rbbp4	shRbbp4-2	GTTAGTCTTTGACCACTATAG	Knockdown
	Rbbp4	shRbbp4-1	GCGGAGAACATTTACAATGAT	Knockdown
	Rbbp7	shRbbp7-1	GCGTGTCATCAACGAAGAGTA	Knockdown
	Rbbp7	shRbbp7-2	GAGAAGTGAATCGTGCTCGTT	Knockdown
	Chd3	shChd3-2	GCCACCAGATAAAGATGATAT	Knockdown
	Chd3	shChd3-1	CCGCATCATTAACCATAGTAT	Knockdown
	Chd4	shChd4-1	GCTCGAAGATTCAAGCTCTTA	Knockdown
	Chd4	shChd4-2	GCCCATCTTCTGAGTTGTAAA	Knockdown
	Gatad2a	shGatad2a-1	CAGACCTCCTCCACTCGAATA	Knockdown
	Gatad2a	shGatad2a-2	GCCTCTTCATGGCCATCTATA	Knockdown
	Gatad2b	shGatad2b-1	ACAGGAAATTGAACAGCGATT	Knockdown
	Parp1	shParp1-988	GCAAGAAATGCAGCGAGAGTA	Knockdown
	Parp1	shParp1-959	GAGTACATTGTCTACGACATT	Knockdown
	Lig3	shLig3-980	CCAGTGAAAGGTGCTTCGTTT	Knockdown
	Lig3	shLig3-061	GCAATGAAGAAGTGTCCCAAT	Knockdown
	Hmbox1	shHmbox1-936	GAGTAGATTTACCTGGAGAAA	Knockdown
	Hmbox1	shHmbox1-935	GCTGGAAACCATGTCTCACTA	Knockdown
	Tfam	shTfam-067	AGGATTCGTTACGACAATGAA	Knockdown
	Tfam	shTfam-779	TGTCAAACTAGAACGGATAAA	Knockdown
	Rasa3	shRasa3-356	GTGAGGATCAAGATTGGTGAA	Knockdown
	Kpna4	shKpna4-404	CGGAGCATTGACTTACTCTAT	Knockdown
