# Supplementary material for: The NuRD complex cooperates with SALL4 to orchestrate reprogramming
Source: Nat Commun. 2023 May 18;14:2846. doi: 10.1038/s41467-023-38543-0 (PMC10199099; doi:10.1038/s41467-023-38543-0)
Supplement: Supplementary file 9 — Supplementary Data 6 [file 41467_2023_38543_MOESM9_ESM.xlsx]

## Sheet: Sheet2
	Target gene	Oligo Sequences		Annealing Temp (°C)	Product Size	Experiment
					(bp)	Used
	Mbd3	Forward Primer	AGCCAGCCTTTGATAGGAAGT	60	112	Q-PCR
		Reverse Primer	CACCAGTTCTATGTTTGGCCTTT
	Mbd2	Forward Primer	AGAACAAGGGTAAACCAGACCT	60	111	Q-PCR
		Reverse Primer	ACTTCACCTTATTGCTCGGGT
	Hdac1	Forward Primer	AGTCTGTTACTACTACGACGGG	60	101	Q-PCR
		Reverse Primer	TGAGCAGCAAATTGTGAGTCAT
	Hdac2	Forward Primer	GGAGGAGGCTACACAATCCG	61	173	Q-PCR
		Reverse Primer	TCTGGAGTGTTCTGGTTTGTCA
	Gatad2b	Forward Primer	GGAAATTGAACAGCGATTACAGC	60	174	Q-PCR
		Reverse Primer	GAAAGCATGGATCGGGCAGAT
	Gatad2a	Forward Primer	CAGAAGCGCACCCTTGAAC	61	207	Q-PCR
		Reverse Primer	CACAGGCCCGTCTCCTAAC
	Chd4	Forward Primer	GGAAGGGAAGGATCGGATCAT	60	106	Q-PCR
		Reverse Primer	CCCGTGCTCCTCATAGGGA
	Chd3	Forward Primer	ATGAGGAACGAGCAGCTATTTC	60	135	Q-PCR
		Reverse Primer	CAAACTGAGCGTCATTCTGGAT
	Rbbp4	Forward Primer	GACGACGCAGTGGAAGAAC	60	120	Q-PCR
		Reverse Primer	CTGGGCAGTTAAGCTGGGC
	Rbbp7	Forward Primer	GAGCGTGTCATCAACGAAGAG	61	77	Q-PCR
		Reverse Primer	CCACTGAACGGTAAGACTGGG
	Mta1	Forward Primer	TCCTTATCCAGAGCAAATTCCGA	60	108	Q-PCR
		Reverse Primer	CACACTTCTTGTAACTCCGGTAG
	Mta2	Forward Primer	TGTACCGGGTGGGAGATTAC	60	134	Q-PCR
		Reverse Primer	CCTTCGCCGGAAAAGACAG
	Mta3	Forward Primer	AAGTATGGAGGTCTGAAAATGCC	60	299	Q-PCR
		Reverse Primer	AGCGTCTTACATTCTGCCCTAA
	Gapdh	Forward Primer	ACCTGCCAAGTATGATGAC	55	119	Q-PCR
		Reverse Primer	GGGAGTTGCTGTTGAAGT
	Parp1	Forward Primer	GGCAGCCTGATGTTGAGGT	61	160	Q-PCR
		Reverse Primer	GCGTACTCCGCTAAAAAGTCAC
	Lig3	Forward Primer	ATCCTCTTCCCGAGAAACCTT	60	90	Q-PCR
		Reverse Primer	GAACTGACTTATGGCAGCCCA
	Hmbox1	Forward Primer	CACCAGCCATAGTGACCACC	61	118	Q-PCR
		Reverse Primer	CAGGGCCTCTGTCTTGATTTC
	rasa3	Forward Primer	GACTGCGGGTCTTCCAGAG	59	166	Q-PCR
		Reverse Primer	CCGTAAAAGGGGCAGAGTGAC
	Tfam	Forward Primer	ATTCCGAAGTGTTTTTCCAGCA	65	122	Q-PCR
		Reverse Primer	TCTGAAAGTTTTGCATCTGGGT
	Kpna4	Forward Primer	CGCAAGCAGTGGTTCAGTC	62	104	Q-PCR
		Reverse Primer	GATGTTTCCCAACGCCCATAC
