# Supplementary material for: The NuRD complex cooperates with SALL4 to orchestrate reprogramming
Source: Nat Commun. 2023 May 18;14:2846. doi: 10.1038/s41467-023-38543-0 (PMC10199099; doi:10.1038/s41467-023-38543-0)
Supplement: Supplementary file 11 — Source Data [file 41467_2023_38543_MOESM11_ESM.xlsx]

## Sheet: Fig 1
	Oct4-GFP Positive colony numbers
Fig1a	JGES	JGES(-Jdp2)	JGES(-Glis1)	JGES(-Esrrb)	JGES(-Sall4)
	1114	275	56	5	1
	1111	296	44	10	0
	1118	315	11	8	1
P value		<0.0001	<0.0001	<0.0001	<0.0001
P value summary		****	****	****	****
Significantly different (P < 0.05)?		Yes	Yes	Yes	Yes
One- or two-tailed P value?		Two-tailed	Two-tailed	Two-tailed	Two-tailed
t, df		t=69.83, df=4	t=79.18, df=4	t=443.7, df=4	t=542.0, df=4
	Oct4-GFP Positive colony numbers after knockown of NuRD subunits
Fig1d	shChd3-1	shChd3-2	shRbbp4-1	shRbbp4-2	shRbbp7-1	shRbbp7-2	shMbd2-1	shMbd2-2	shMbd3-2	shMbd3-5	shMta1-1	shMta1-2	shMta2-1	shMta2-2	shMta3-1	shMta3-2	shHdac1-2	shHdac1-6	shHdac2-2	shHdac2-4	shGatad2a-1	shGatad2a-2	shGatad2b-1	shGatad2b-2	shChd4-1	shChd4-2	shLuciferase
	841	779	862	684	868.5	641	689	634	731	755	945	966	788	825	795	771	699.845	701.192	833.213	691.762	576	470	399	534	695	467	849
	793.5	808	815.5	706.5	856.5	664.5	775	638	718	755.5	766	952	780	828.5	807.5	793	656.736	712.643	728.808	639.896	541.5	503	411.5	476.5	608	443.5	874
	966	900	783	836	1182	873	993	706	810	687	846	959	1003	888	923	821	678.29	594.093	630.466	501.14	476	534	508.5	477	531	498	929
P value	0.7785	0.2744	0.1252	0.0553	0.4774	0.1112	0.5252	0.0025	0.0244	0.01	0.6076	0.0352	0.7428	0.305	0.4224	0.0325	0.0015	0.0086	0.0723	0.0115	0.0007	0.0002	0.0005	0.0002	0.0067	0.0001
P value summary	ns	ns	ns	ns	ns	ns	ns	**	*	**	ns	*	ns	ns	ns	*	**	**	ns	*	***	***	***	***	**	***
Significantly different (P < 0.05)?	No	No	No	No	No	No	No	Yes	Yes	Yes	No	Yes	No	No	No	Yes	Yes	Yes	No	Yes	Yes	Yes	Yes	Yes	Yes	Yes
One- or two-tailed P value?	Two-tailed	Two-tailed	Two-tailed	Two-tailed	Two-tailed	Two-tailed	Two-tailed	Two-tailed	Two-tailed	Two-tailed	Two-tailed	Two-tailed	Two-tailed	Two-tailed	Two-tailed	Two-tailed	Two-tailed	Two-tailed	Two-tailed	Two-tailed	Two-tailed	Two-tailed	Two-tailed	Two-tailed	Two-tailed	Two-tailed
t, df	t=0.3009, df=4	t=1.266, df=4	t=1.935, df=4	t=2.679, df=4	t=0.7830, df=4	t=2.038, df=4	t=0.6951, df=4	t=6.761, df=4	t=3.520, df=4	t=4.605, df=4	t=0.5565, df=4	t=3.129, df=4	t=0.3517, df=4	t=1.175, df=4	t=0.8929, df=4	t=3.212, df=4	t=7.705, df=4	t=4.813, df=4	t=2.427, df=4	t=4.424, df=4	t=9.358, df=4	t=12.72, df=4	t=10.58, df=4	t=12.80, df=4	t=5.151, df=4	t=14.62, df=4

## Sheet: Fig2
	Oct4-GFP Positive colony numbers
Fig2b	WT	S2A	H11A	I12A	Q6A	K8A	P9A	R3A	R4A	K5A	DR
	1200	981	447	254	200	182	31	19	17	13	0
	1034	926	489	289	120	109	5	7	7	10	0
	1017	920	449	261	119	110	17	21	9	9	1
P value		0.0832	0.0005	0.0002	0.0001	0.0001	<0.0001	<0.0001	<0.0001	<0.0001	<0.0001
P value summary		ns	***	***	***	***	****	****	****	****	****
Significantly different (P < 0.05)?		No	Yes	Yes	Yes	Yes	Yes	Yes	Yes	Yes	Yes
One- or two-tailed P value?		Two-tailed	Two-tailed	Two-tailed	Two-tailed	Two-tailed	Two-tailed	Two-tailed	Two-tailed	Two-tailed	Two-tailed
t, df		t=2.298, df=4	t=10.37, df=4	t=13.74, df=4	t=14.59, df=4	t=15.04, df=4	t=18.11, df=4	t=18.24, df=4	t=18.35, df=4	t=18.38, df=4	t=18.56, df=4
		Fig2d

## Sheet: Fig4
	Oct4-GFP Positive colony numbers
Fig 4c	JGES(WT)	N12-J	N12-G	N12-E	JGES(K5A)
	1129	265	10	0	8
	1243	294	7	0	6
	1156	271	11	0	3
P value	<0.0001		<0.0001	<0.0001	<0.0001
P value summary	****		****	****	****
Significantly different (P < 0.05)?	Yes		Yes	Yes	Yes
One- or two-tailed P value?	Two-tailed		Two-tailed	Two-tailed	Two-tailed
t, df	t=25.32, df=4		t=29.97, df=4	t=31.30, df=4	t=30.26, df=4

## Sheet: Supplementary Figure 1
FigS1a				Oct4-GFP Positive colony numbers										Oct4-GFP Positive colony numbers
No.1	KW2449		Fig S1b	Ctrl	-Vc	-Lif	-bFGF	-Thiamine	-Chir99021	-LiCl			Fig S1e	iCD1	iCD3
No.2	BMS-754807			1028.28	85.69	119.13	367.84	647.9	1118.15	1283.26				1321	1988
No.3	SRT1720			892.43	152.57	140.03	486.97	744.04	1149.5	1427.47				1121	1897
No.4	CH5132799			1053.36	108.68	98.23	756.58	852.72	1080.53	1523.61				1298	2032
No.5	Piceatannol		P value		<0.0001	<0.0001	0.0224	0.0352	0.0805	0.0081			P value	0.0006
No.6	AZD8055		P value summary		****	****	*	*	ns	**			P value summary	***
No.7	AZD2014		Significantly different (P < 0.05)?		Yes	Yes	Yes	Yes	No	Yes			Significantly different (P < 0.05)?	Yes
No.8	Tenovin-3		One- or two-tailed P value?		Two-tailed	Two-tailed	Two-tailed	Two-tailed	Two-tailed	Two-tailed			One- or two-tailed P value?	Two-tailed
No.9	Tenovin-6		t, df		t=16.28, df=4	t=16.94, df=4	t=3.615, df=4	t=3.130, df=4	t=2.327, df=4	t=4.885, df=4			t, df	t=9.721, df=4
No.10	SGI-1027
No.11	DCC-2036 (Rebastinib)
No.12	SGX-523
No.13	CEP-28122
No.14	SGI-1776 free base
No.15	BMS-777607
No.16	MLN8237(Alisertib)			Oct4-GFP Positive colony numbers										Oct4-GFP Positive colony numbers
No.17	PLX-3397		Fig S1g	7F	7F(-Mkk6)	7F(-Kdm2b)	7F(-Jdp2)	7F(-Glis1)	7F(-Nanog)	7F(-Esrrb)	7F(-Sall4)		Fig S1h	JGES	7F
No.18	INCB28060(Capmatinib)			1714	1625	1521	1211	825	281	195	3			1129	1173
No.19	Pranlukast			1779	1696	1238	1183	807	228	143	4			1243	1281
No.20	MK-2206 2HCl			1906	1518	1220	1150	782	240	201	6			1156	1097
No.21	Apitolisib (GDC-0980, RG7422)		P value		0.0712	0.0137	0.0005	<0.0001	<0.0001	<0.0001	<0.0001		P value	0.9097
No.22	LDK378(Ceritinib)		P value summary		ns	*	***	****	****	****	****		P value summary	ns
No.23	AZD4547		Significantly different (P < 0.05)?		No	Yes	Yes	Yes	Yes	Yes	Yes		Significantly different (P < 0.05)?	No
No.24	Fasudil		One- or two-tailed P value?		Two-tailed	Two-tailed	Two-tailed	Two-tailed	Two-tailed	Two-tailed	Two-tailed		One- or two-tailed P value?	Two-tailed
No.25	RVX-208		t, df		t=2.439, df=4	t=4.204, df=4	t=10.47, df=4	t=17.23, df=4	t=26.44, df=4	t=27.31, df=4	t=31.84, df=4		t, df	t=0.1207, df=4
No.26	CAY10603
No.27	Afuresertib
No.28	Tacrolimus (FK506)
No.29	SBE 13 HCl
No.30	Tyrphostin 9
No.31	Fasudil (HA-1077) HCl
No.32	Momelotinib (CYT387)
No.33	AT13148
No.34	BMS-833923
No.35	PND-1186
No.36	Ro3280
No.37	LDN-193189
No.38	ML347
No.39	Valerin
No.40	Defactinib (VS-6063, PF-04554878)
No.41	LY2584702 tosylate
No.42	FH535
No.43	GSK2126458(Omipalisib)
No.44	Torkinib (PP242)
No.45	Poziotinib (HM781-36B)
No.46	BS-181 HCL
No.47	PP121
No.48	Ruxolitinib (INCB-18424) phosphate
No.49	B-Raf inhibitor 1
No.50	BIX02188
No.51	BIX02189
No.52	CCT137690
No.53	ASP 3026
No.54	ITD-1
No.55	Methyl hesperidin
No.56	Dacomitinib (PF299804, PF299)
No.57	Metformin HCl
No.58	GSK1838705A
No.59	KY0211
No.60	MAY-262611
No.61	CI994 (Tacedinaline)
No.62	SKLB 610
No.63	IWR-1-endo
No.64	IM-12
No.65	Ferulic Acid
No.66	XL184(Cabozantinib malate)
No.67	AZD-5363
No.68	SNS-314 Mesylate
No.69	BAY85-3934;Molidustat
No.70	CZC24832
No.71	Ruxolitinib
No.72	A66
No.73	Antrapurol
No.74	Quercetin
No.75	AZD2461
No.76	BMS794833
No.77	AG18
No.78	NVP-BVU972
No.79	Baricitinib (LY3009104, INCB028050)
No.80	Baricitinib (LY3009104, INCB028050)
No.81	CEP-32496
No.82	PHT-427
No.83	Fruquintinib;HMPL-013
No.84	Dabrafenib (GSK2118436)
No.85	BMS-777607
No.86	Gedatolisib (PF-05212384, PKI-587)
No.87	Amstat
No.88	AP26113
No.89	Cerdulatinib
No.90	Duvelisib (IPI-145, INK1197)
No.91	CNX-774
No.92	CX-6258
No.93	AZD1208
No.94	Icotinib
No.95	SB1317
No.96	GLPG0634 analogue
No.97	Filgotinib (GLPG0634)
No.98	DMH1
No.99	Oclacitinib
No.100	Benzyladenine
No.101	BYL-719(Alpelisib)
No.102	INK 128 (MLN0128)
No.103	PI3K-IN-2
No.104	SKLB1002
No.105	Thiazovivin
No.106	BAY 87-2243
No.107	GSK2334470
No.108	TAK632
No.109	MLN0905
No.110	Edoxaban Tosylate Monohydrate
No.111	Gandotinib (LY2784544)
No.112	LY2835219
No.113	VE-821
No.114	AZ20
No.115	kb NB 142-70
No.116	XMD8-92
No.117	RN486
No.118	Wnt-C59
No.119	LGK-974
No.120	Tubastatin A BASE
No.121	LY-2874455
No.122	PF-4708671
No.123	Alectinib (CH5424802)
No.124	Lee011
No.125	GZD824
No.126	Taladegib (LY2940680)
No.127	GSK-525762A(I-BET-762)
No.128	(+)-JQ-1
No.129	MI-3 (Menin-MLL Inhibitor)
No.130	MI-2 (Menin-MLL Inhibitor)
No.131	CNX-1351
No.132	HS-173
No.133	GDC-0032
No.134	ML167
No.135	Sennoside B
No.136	Y-27632 2HCl
No.137	I-BET151 (GSK1210151A)
No.138	Entacapone
No.139	UNC669
No.140	TMP269
No.141	Rocilinostat (ACY-1215)
No.142	Flavopiridol (Alvocidib) HCl
No.143	UNC0631
No.144	BPR1J-097
No.145	AG-490 (Tyrphostin B42)
No.146	EPZ004777
No.147	CUDC-907
No.148	TP0903
No.149	RKI-1313
No.150	RKI-1447
No.151	ETP46464
No.152	Altiratinib(DCC2701)
No.153	CEP-33779
No.154	GSK503
No.155	GSK126
No.156	SAR245409 (XL765)
No.157	kb-NB77-78
No.158	AZD3463
No.159	RGFP 966
No.160	LDC1267
No.161	FLT3-IN-1
No.162	PRT062607 (P505-15, BIIB057) HCl
No.163	GSK-2636771
No.164	BRD4770
No.165	Rociletinib (CO-1686, AVL-301)
No.166	Xylocaine
No.167	BET bromodomain inhibitor
No.168	EHop-016
No.169	CEP37440
No.170	BIX 01294
No.171	MS436
No.172	EPZ005687
No.173	EPZ6438
No.174	Nexturastat A
No.175	Cyanoacetohydrazide
No.176	JNK-IN-8
No.177	UNC1215
No.178	RI-2
No.179	WS3
No.180	WS6
No.181	Mutant EGFR inhibitor
No.182	AZD9291
No.183	AZ5104
No.184	GZD824 Dimesylate
No.185	KenPaullone
No.186	SP2509
No.187	IWP-L6
No.188	PHOB
No.189	UNC0064-12
No.190	GSK-LSD1 2HCl
No.191	UNC1999
No.192	OTSSP167
No.193	K 02288
No.194	LDN212854
No.195	XMD17-109
No.196	Triapine
No.197	CTx0294885
No.198	PF06463922
No.199	G-749
No.200	6H05
No.201	Y27632
No.202	KRCA-0008
No.203	ID-8
No.204	CAY10683 (SantacruzaMate A)
No.205	UNC2250
No.206	UNC2881
No.207	Vorinostat (SAHA, MK0683)
No.208	BET bromodomain inhibitor
No.209	SB202190 (FHPI)
No.210	SB203580
No.211	PD 169316
No.212	AG-1478
No.213	AG-1517;PD153035 HCl
No.214	BLU9931
No.215	NU7026
No.216	LY294002
No.217	LY 303511
No.218	SGC0946
No.219	Perifosine (KRX-0401)
No.220	Everolimus (RAD001)
No.221	EPZ011989
No.222	TH588
No.223	HTH-01-015
No.224	GSK2801
No.225	UNC0379
No.226	Temsirolimus (CCI-779, NSC 683864)
No.227	LDN-214117
No.228	PFI-2
No.229	BQU57
No.230	PD 98059
No.231	Asiaticoside
No.232	Bucladesine
No.233	Sodium Phenylbutyrate
No.234	HMN214
No.235	TBB(NSC 231634)
No.236	2-Methoxyphenothiazine
No.237	Myricetrin
No.238	Erlotinib hydrochloride
No.239	Erlotinib
No.240	PD153035
No.241	Adenosine 5'-monophosphate monohydrate
No.242	Gefitinib (ZD1839)
No.243	Loganin
No.244	IC261
No.245	Roscovitine (CYC202,Seliciclib)
No.246	Bikinin
No.247	Bohemine
No.248	Lomeguatrib
No.249	ZM 323881 HCl
No.250	Cardamoni
No.251	TAS-301
No.252	Semaxanib (SU5416)
No.253	CL-387785 (EKI-785)
No.254	NSC 42834
No.255	BAY 11-7082
No.256	Bay 11-7085
No.257	PQ401
No.258	Tranylcypromine (2-PCPA) HCl
No.259	Nicotinamide-N-oxide
No.260	JIB-04 (NSC 693627)(E)
No.261	Amiloride HCl
No.262	WHI-P131
No.263	CPI-203
No.264	AMI-1
No.265	Semaxinib(SU 5416)
No.266	Saikosaponin A
No.267	ZM 336372
No.268	Sodium Aescinate
No.269	WHI-P154
No.270	WHI-P180
No.271	Gliclazide
No.272	PD184352 (CI-1040)
No.273	NG-52
No.274	Purvalanol A
No.275	WHI-P258
No.276	Fludarabine
No.277	SRPIN340
No.278	PD173074
No.279	ANA-12
No.280	Imatinib Mesylate (STI571)
No.281	1NM-PP1
No.282	FG-2216
No.283	KI8751
No.284	Tandutinib (MLN518)
No.285	2-Methoxy-1,4-naphthoquinone
No.286	Dacogen
No.287	Histone Deacetylase Inhibitor III
No.288	CHIR-99021
No.289	CHIR-98014
No.290	Molsidomine
No.291	Pelitinib (EKB-569)
No.292	PD-173955
No.293	AICAR (Acadesine)
No.294	RPI-1
No.295	Indazole
No.296	FH1(BRD-K4477)
No.297	SB216763
No.298	XAV939
No.299	Sorafenib
No.300	CCG-1423
No.301	Cediranib (AZD2171)
No.302	Canertinib 2HCl
No.303	OAC1
No.304	TG003
No.305	SB 431542
No.306	D 4476
No.307	Dasatinib
No.308	L-779,450
No.309	Dynasore
No.310	SANT-1
No.311	SC 79
No.312	Inauhzin
No.313	SC-202671
No.314	FLI-06
No.315	Monocrotaline
No.316	Aminophylline
No.317	Axitinib
No.318	Mylosar
No.319	Triflusal
No.320	MHY1485
No.321	C646
No.322	Fangchinoline
No.323	Mdivi 1
No.324	Auranofin
No.325	Sunitinib Malate
No.326	Glucosamine
No.327	PJ34 HCl
No.328	AS601245
No.329	Honokiol
No.330	SC-514
No.331	SB525334
No.332	Cryptotanshinone
No.333	NVP 231
No.334	2-Methoxyestradiol
No.335	Rivaroxaban
No.336	Zebularine
No.337	IC-87114 (IC87114)
No.338	PIK75
No.339	PIK-75
No.340	Bosutinib (SKI-606)
No.341	7,8-Dihydroxyflavone
No.342	Lapatinib
No.343	Lapatinib ditosylate
No.344	Methyl Vanillate
No.345	LY-364947
No.346	Panobinostat (LBH589)
No.347	LAQ824 (Dacinostat)
No.348	SB590885
No.349	Belinostat (PXD101)
No.350	Lenvatinib (E7080)
No.351	ML 161
No.352	Vinpocetine
No.353	Kobe0065
No.354	SMI-4a
No.355	PFK-015
No.356	Afatinib (BIBW2992)
No.357	Vandetanib (ZD6474)
No.358	Pazopanib
No.359	Genistein
No.360	GW788388
No.361	Motesanib
No.362	Kobe2602
No.363	Pyridone 6
No.364	Curcumin
No.365	Asiatic acid
No.366	MK0752
No.367	Kartogenin
No.368	Tivozanib (AV-951)
No.369	Sorafenib tosylate
No.370	NVP-ADW742
No.371	Ellagic acid
No.372	Bengenin
No.373	Taxifolin (Dihydroquercetin)
No.374	Pinocembrin
No.375	Chrysophanic Acid
No.376	RG108
No.377	Purmorphamine
No.378	Daphnetin
No.379	AZD2858
No.380	AR-A014418
No.381	Curcumol
No.382	Forsythin
No.383	SBC-115076
No.384	Luteolin
No.385	TCS PIM-1 1
No.386	Eltrombopag
No.387	AEE788
No.388	GANT61
No.389	Resveratrol
No.390	S3I-201;NSC 74859
No.391	Lonidamine
No.392	Thalidomide
No.393	Apixaban
No.394	Chloroquine diphosphate
No.395	Niclosamide
No.396	Acetylsalicylic acid
No.397	IRAK-1/4 Inhibitor
No.398	Isoprenaline HCl
No.399	3-Methyladenine (3-MA)
No.400	BML-277
No.401	KX1-004
No.402	Hesperetin
No.403	Diosmetin
No.404	CID755673
No.405	Dequalinium chloride
No.406	Ginsenoside Rg2
No.407	CaMKP Inhibitor
No.408	Magnolol
No.409	Fisetin
No.410	Salinomycin
No.411	Rapamycin (Sirolimus)
No.412	Pirfenidone
No.413	Tofacitinib (CP-690550) Citrate
No.414	Sodium salicylate
No.415	Lupeol
No.416	Suloctidil
No.417	ISRIB
No.418	Andrographolide
No.419	CHIR98014
No.420	Sunitinib
No.421	Sanguinarine chloride
No.422	Palbociclib
No.423	Urea
No.424	2,3-Butanedione 2-Monoxime
No.425	Miltefosine
No.426	BMS-265246
No.427	Losmapimod (GW856553X)
No.428	Theophylline
No.429	PH797804
No.430	ZM 39923 HCl
No.431	ZCL 278
No.432	C7280948
No.433	KU55933
No.434	Vitamin E
No.435	PIK-93
No.436	Theophylline monohydrate
No.437	Sulfasalazine
No.438	OAC2
No.439	AZD5438
No.440	6-Aminocaproic acid
No.441	LY2090314
No.442	Binimetinib (MEK162, ARRY-162, ARRY-438162)
No.443	A77-01
No.444	Sinomenine HCl
No.445	Lithium citrate tribasic tetrahydrate
No.446	Carvedilol phosphate
No.447	Lidocaine Hydrochloride hydrate
No.448	Adenosine 5'-monophosphate
No.449	AZD1080
No.450	Schizandrin B
No.451	Acetylcysteine
No.452	Chloropyramine HCl
No.453	Dimethyl fumarate
No.454	SD-208
No.455	CID-2011756
No.456	LH-846
No.457	VX-680 (Tozasertib, MK-0457)
No.458	Nilotinib (AMN-107)
No.459	AS-605240
No.460	Brivanib Alaninate (BMS-582664)
No.461	2-NP
No.462	Pyridoxine
No.463	Aminopar
No.464	Nintedanib (BIBF 1120)
No.465	Picropodophyllin (PPP)
No.466	TGX-221
No.467	JW55
No.468	6-BIO
No.469	Crenolanib (CP-868596)
No.470	TG100-115
No.471	PIK-90
No.472	Amlexanox
No.473	IWP-2
No.474	ZM306416
No.475	SB-505124
No.476	Neratinib(HKI-272)
No.477	Indole-3-carbinol
No.478	LY2109761
No.479	Galunisertib (LY2157299)
No.480	BX912
No.481	BX795
No.482	ML141
No.483	Plinabulin (NPI-2358)
No.484	BMS 599626
No.485	PF 431396
No.486	PF-562271
No.487	PHA-793887
No.488	Barasertib (AZD1152-HQPA)
No.489	Mocetinostat (MGCD0103)
No.490	OSI 930
No.491	SKF-86002
No.492	Carvedilol
No.493	Cordycepin
No.494	Osu-03012
No.495	Chidamide
No.496	VX-702
No.497	GHF-5074
No.498	JSH-23
No.499	Lovastatin
No.500	Regorafenib (BAY 73-4506)
No.501	TAE226 (NVP-TAE226)
No.502	ALK inhibitor 2
No.503	TAE684 (NVP-TAE684)
No.504	Olaparib (AZD2281, Ku-0059436)
No.505	GNF-2
No.506	GNF-5
No.507	Dinaciclib (SCH727965)
No.508	Ginsenoside Rh2
No.509	PCI-24781 (Abexinostat)
No.510	RGB-286638 free base
No.511	Masitinib (AB1010)
No.512	Linifanib (ABT-869)
No.513	Notoginsenoside R1
No.514	Roxadustat (FG-4592)
No.515	Apatinib
No.516	Pseudolaric Acid B
No.517	Danusertib (PHA-739358)
No.518	Isx 9
No.519	Phenformin HCl
No.520	WH-4-023
No.521	WIKI4
No.522	R406
No.523	A 769662
No.524	ICG001
No.525	AS 602801
No.526	Cabozantinib (XL184, BMS-907351)
No.527	Afatinib (BIBW2992) Dimaleate
No.528	Amuvatinib(MP470)
No.529	MC1568
No.530	WP1066
No.531	Motesanib Diphosphate (AMG-706)
No.532	Dasatinib monohydrate
No.533	GSK429286A
No.534	FR180204
No.535	Tideglusib
No.536	BML-275
No.537	PF 573228
No.538	Acalisib (GS-9820)
No.539	CAL-101 (Idelalisib, GS-1101)
No.540	GW2580
No.541	Trametinib (GSK1120212)
No.542	BGJ398 (NVP-BGJ398)
No.543	Ro-3306
No.544	PLX647
No.545	Crizotinib (PF-02341066)
No.546	Vismodegib (GDC-0449)
No.547	AZD2932
No.548	MK8745
No.549	GSK650394
No.550	MK-8776 (SCH 900776)
No.551	Dimethyloxaloylglycine (DMOG)
No.552	Mesalamine
No.553	AT9283
No.554	PIK-294
No.555	PFI-4
No.556	GSK 5959
No.557	AT 7519 HCl salt
No.558	CGK 733
No.559	A-83-01
No.560	CGI1746
No.561	Edoxaban
No.562	Veliparib (ABT-888)
No.563	ABT888 HCL
No.564	Smoothened Agonist (SAG) HCl
No.565	Palomid 529 (P529)
No.566	BEZ235 (NVP-BEZ235, Dactolisib)
No.567	Coumarin
No.568	Vemurafenib (PLX4032, RG7204)
No.569	PLX4720
No.570	OF-1
No.571	KU-60019
No.572	Radotinib
No.573	BG45
No.574	Pracinostat (SB939)
No.575	IOX 2
No.576	ENMD-2076
No.577	Pilaralisib (XL147)
No.578	TAK901
No.579	AZD1480
No.580	TG101209
No.581	Fedratinib (SAR302503, TG101348)
No.582	Ibrutinib (PCI-32765)
No.583	Irbinitinib(ARRY-380; ONT-380)
No.584	ARRY380
No.585	KU0063794
No.586	Ruxolitinib (INCB018424)
No.587	AP24534 Ponatinib
No.588	BKM120 (NVP-BKM120, Buparlisib)
No.589	Decernotinib(VX-509)
No.590	XL019
No.591	LY2409881 triHCl
No.592	B-Raf IN 1
No.593	Quizartinib (AC220)
No.594	PF670462
No.595	PI3065
No.596	LDE225 (NVP-LDE225,Erismodegib)
No.597	PF-04217903
No.598	XL147 analogue
No.599	GDC-0941
No.600	GSK-1059615
No.601	Nifuroxazide
No.602	GSK-2256098
No.603	k-ras(g12c) inhibitor 6
No.604	PFI-3
No.605	SBI-0206965

## Sheet: Supplementary Figure 2
			Knockdown efficiency of NuRD subunits relative to knockdown luciferase
Supplementary Figure 2a	shLuciferase	shChd3-1	shChd3-2	shRbbp4-1	shRbbp4-2	shRbbp7-1	shRbbp7-2	shMbd2-1	shMbd2-2	shMbd3-2	shMbd3-5	shMta1-1	shMta1-2	shMta2-1	shMta2-2	shMta3-1	shMta3-2	shHdac1-2	shHdac1-6	shHdac2-2	shHdac2-4	shGatad2a-1	shGatad2a-2	shGatad2b-1	shGatad2b-2	shChd4-1	shChd4-2
	1	0.244855	0.32197	0.309927	0.245705	0.041521	0.109956	0.380352	0.242322	0.253504	0.073912	0.151933	0.182406	0.143091	0.087474	0.280292	0.165627	0.4237	0.106423	0.079307	0.312694	0.198082	0.311902	0.134437	0.064929	0.183011	0.086875
	1	0.218321	0.245173	0.207655	0.300277	0.107824	0.180311	0.319753	0.199931	0.209326	0.100289	0.201178	0.214236	0.215734	0.193164	0.305278	0.217824	0.274493	0.233177	0.155723	0.41087	0.213463	0.219125	0.173974	0.051268	0.112364	0.117881
	1	0.227463	0.304728	0.287395	0.299635	0.112783	0.206329	0.337842	0.227167	0.221756	0.110765	0.227811	0.175525	0.200643	0.113891	0.227659	0.221692	0.402238	0.258883	0.188423	0.32583	0.206331	0.267773	0.114752	0.044671	0.176243	0.121167
P value		<0.0001	<0.0001	<0.0001	<0.0001	<0.0001	<0.0001	<0.0001	<0.0001	<0.0001	<0.0001	<0.0001	<0.0001	<0.0001	<0.0001	<0.0001	<0.0001	0.0002	<0.0001	<0.0001	<0.0001	<0.0001	<0.0001	<0.0001	<0.0001	<0.0001	<0.0001
P value summary		****	****	****	****	****	****	****	****	****	****	****	****	****	****	****	****	***	****	****	****	****	****	****	****	****	****
Significantly different (P < 0.05)?		Yes	Yes	Yes	Yes	Yes	Yes	Yes	Yes	Yes	Yes	Yes	Yes	Yes	Yes	Yes	Yes	Yes	Yes	Yes	Yes	Yes	Yes	Yes	Yes	Yes	Yes
One- or two-tailed P value?		Two-tailed	Two-tailed	Two-tailed	Two-tailed	Two-tailed	Two-tailed	Two-tailed	Two-tailed	Two-tailed	Two-tailed	Two-tailed	Two-tailed	Two-tailed	Two-tailed	Two-tailed	Two-tailed	Two-tailed	Two-tailed	Two-tailed	Two-tailed	Two-tailed	Two-tailed	Two-tailed	Two-tailed	Two-tailed	Two-tailed
t, df		t=98.92, df=4	t=30.49, df=4	t=23.58, df=4	t=39.71, df=4	t=39.73, df=4	t=28.99, df=4	t=36.41, df=4	t=62.64, df=4	t=58.68, df=4	t=82.55, df=4	t=36.28, df=4	t=67.87, df=4	t=36.76, df=4	t=27.35, df=4	t=31.86, df=4	t=44.16, df=4	t=13.60, df=4	t=16.99, df=4	t=26.56, df=4	t=21.13, df=4	t=178.7, df=4	t=27.39, df=4	t=49.33, df=4	t=158.6, df=4	t=37.45, df=4	t=81.59, df=4

## Sheet: Supplementary Figure 3
	Oct4-GFP Positive colony numbers
	shLuciferase	shHmbox1-936	shHmbox1-935	shTfam-067	shTfam-779	shKpna4-404	shParp1-988	shParp1-959	shLig3-980	shLig3-061
Supplementary Figure 3d	1116	304	785	891	673	590	504	505	715	580
	1162	241	691	948	550	768	619	551	871	616
	1079	362	683	911	583	643	578	522	832	620
P value		<0.0001	0.0006	0.0023	0.0003	0.0015	0.0002	<0.0001	0.004	<0.0001
P value summary		****	***	**	***	**	***	****	**	****
Significantly different (P < 0.05)?		Yes	Yes	Yes	Yes	Yes	Yes	Yes	Yes	Yes
One- or two-tailed P value?		Two-tailed	Two-tailed	Two-tailed	Two-tailed	Two-tailed	Two-tailed	Two-tailed	Two-tailed	Two-tailed
t, df		t=19.26, df=4	t=9.835, df=4	t=6.919, df=4	t=11.78, df=4	t=7.797, df=4	t=13.35, df=4	t=21.56, df=4	t=5.944, df=4	t=18.91, df=4
	Knockdown efficiency relative to knockdown luciferase
Supplementary Figure 3e	shLuciferase	shHmbox1-936	shHmbox1-935	shTfam-067	shTfam-779	shKpna4-404	shParp1-988	shParp1-959	shLig3-980	shLig3-061
	1	0.558644	0.590496	0.120324	0.157127	0.279322	0.539438	0.144561	0.451466	0.33156
	1	0.064231	0.456345	0.206543	0.184532	0.020645	0.433024	0.121363	0.472958	0.007058
	1	0.332715	0.339725	0.221745	0.200364	0.115774	0.410045	0.177538	0.412231	0.122724
P value		0.0088	0.0018	<0.0001	<0.0001	0.0003	0.0002	<0.0001	<0.0001	0.0009
P value summary		**	**	****	****	***	***	****	****	***
Significantly different (P < 0.05)?		Yes	Yes	Yes	Yes	Yes	Yes	Yes	Yes	Yes
One- or two-tailed P value?		Two-tailed	Two-tailed	Two-tailed	Two-tailed	Two-tailed	Two-tailed	Two-tailed	Two-tailed	Two-tailed
t, df		t=4.769, df=4	t=7.423, df=4	t=25.88, df=4	t=64.87, df=4	t=11.40, df=4	t=13.53, df=4	t=52.29, df=4	t=31.19, df=4	t=8.912, df=4
	Oct4-GFP Positive colony numbers
Supplementary Figure 3g	JGE+X iCD3 day7
	WT	C420A	ΔZF1	ΔZFC2	ΔZFC3	ΔZFC4	ΔN12
	745	379.5	772.5	440	272	168.5	2
	777	380.5	750	459.5	330.5	188	11
	803.5	411	721	398	276.5	167	3.5
P value		<0.0001	0.2921	0.0002	<0.0001	<0.0001	<0.0001
P value summary		****	ns	***	****	****	****
Significantly different (P < 0.05)?		Yes	No	Yes	Yes	Yes	Yes
One- or two-tailed P value?		Two-tailed	Two-tailed	Two-tailed	Two-tailed	Two-tailed	Two-tailed
t, df		t=19.42, df=4	t=1.212, df=4	t=13.81, df=4	t=19.07, df=4	t=32.98, df=4	t=44.90, df=4

## Sheet: Supplementary Figure 4
	Oct4-GFP Positive colony numbers
Supplementary Figure 4m	Bmp4	Rasa3	Htra1	Fzd2	Gxylt2	Mmp14	Tgfbr2	Nrp2	Ptprm	Tgfbp7	BMP1	Tdrd7	Cryab	Wnt5a	Tmem98	DR
	0	662	636	651.5	736	720	762	740.5	770	929	883	998.5	946	1130	1119	1080
	0	712.5	738	731	718	814.5	792	857.5	841	777.5	845	745	948	841.5	1195.5	949.5
	2	672	629	637.5	731	710	787	719	787	796	842	851	922.5	902	1174	1109
P value	<0.0001	0.0021	0.0033	0.0028	0.003	0.0074	0.006	0.0137	0.0099	0.0363	0.0203	0.1094	0.0971	0.4295	0.0972
P value summary	****	**	**	**	**	**	**	*	**	*	*	ns	ns	ns	ns
Significantly different (P < 0.05)?	Yes	Yes	Yes	Yes	Yes	Yes	Yes	Yes	Yes	Yes	Yes	No	No	No	No
One- or two-tailed P value?	Two-tailed	Two-tailed	Two-tailed	Two-tailed	Two-tailed	Two-tailed	Two-tailed	Two-tailed	Two-tailed	Two-tailed	Two-tailed	Two-tailed	Two-tailed	Two-tailed	Two-tailed
t, df	t=21.31, df=4	t=7.078, df=4	t=6.268, df=4	t=6.536, df=4	t=6.441, df=4	t=5.027, df=4	t=5.325, df=4	t=4.196, df=4	t=4.612, df=4	t=3.098, df=4	t=3.731, df=4	t=2.052, df=4	t=2.158, df=4	t=0.8780, df=4	t=2.157, df=4
	Oct4-GFP Positive colony numbers					Oct4-GFP Positive colony numbers
Fig S4q	JGES iCD3 day7					JGES iCD3 day7
	shLuciferase	shRasa3-356			Supplementary Figure 4r	OE Rasa3	OE DsRed
	1278.5	1556				781	1260
	1244	1665.5				754	1332
	1197.5	1623				632.5	1167
P value		0.0007			P value	0.0013
P value summary		***			P value summary	**
Significantly different (P < 0.05)?		Yes			Significantly different (P < 0.05)?	Yes
One- or two-tailed P value?		Two-tailed			One- or two-tailed P value?	Two-tailed
t, df		t=9.442, df=4			t, df	t=8.028, df=4
	Oct4-GFP Positive colony numbers				Oct4-GFP Positive colony numbers
Supplementary Figure S4s	JGES iCD3 day7				Supplementary Figure 4t	JGE+K5A iCD3 day7
	shGatad2b+shLuciferase	shGatad2b+shRasa3	2×shLuciferase			shRasa3	shLuciferase
	740.5	1071.5	1163			50	12
	621	1071	1203.5			46.5	9
	684	932	999.5			79	13.5
P value	0.0035	0.2788			P value	0.0103
P value summary	**	ns			P value summary	*
Significantly different (P < 0.05)?	Yes	No			Significantly different (P < 0.05)?	Yes
One- or two-tailed P value?	Two-tailed	Two-tailed			One- or two-tailed P value?	Two-tailed
t, df	t=6.177, df=4	t=1.252, df=4			t, df	t=4.560, df=4

## Sheet: Supplementary Figure 5
	Oct4-GFP Positive colony numbers
Supplementary Figure 5c	JGES(WT)	N12-J	N12-G	N12-E	none
	1129	265	10	0	8
	1243	294	7	0	6
	1156	271	11	0	3
P value	<0.0001		<0.0001	<0.0001	<0.0001
P value summary	****		****	****	****
Significantly different (P < 0.05)?	Yes		Yes	Yes	Yes
One- or two-tailed P value?	Two-tailed		Two-tailed	Two-tailed	Two-tailed
t, df	t=25.32, df=4		t=29.97, df=4	t=31.30, df=4	t=30.26, df=4
